# Supplementary material for: (4-Methyl­phen­yl)[2-(thio­phen-2-ylcarbon­yl)phen­yl]methanone
Source: Acta Crystallogr Sect E Struct Rep Online. 2011 Aug 17;67(Pt 9):o2349. doi: 10.1107/S1600536811032478 (PMC3200848; doi:10.1107/S1600536811032478)
Supplement: Supplementary file 1 [file e-67-o2349-sup1.cif]

##############################################################################
#                                                                            #
# This CIF contains the data in a paper accepted for publication in          #
# Acta Crystallographica Section E. It conforms to the requirements of       #
# Notes for Authors for Acta Crystallographica Section E, and has been       #
# peer reviewed under the auspices of the IUCr Commission on Journals.       #
#                                                                            #
# Full details of the Crystallographic Information File format               #
# are given in the paper "The Crystallographic Information File (CIF):       #
# a New Standard Archive File for Crystallography" by S. R. Hall, F. H.      #
# Allen and I. D. Brown [Acta Cryst. (1991), A47, 655-685].                  #
#                                                                            #
# The current version of the core CIF dictionary is obtainable from          #
# ftp://ftp.iucr.org/pub/cif_core.dic.                                       #
#                                                                            #
# Software is freely available for graphical display of the structure(s)     #
# in this CIF. For information consult the CIF software page                 #
# http://www.iucr.org/resources/cif/software.                                #
#                                                                            #
# This file may be used for bona fide research purposes within the           #
# scientific community so long as proper attribution is given to the journal # 
# article from which it was obtained.                                        #
#                                                                            #
##############################################################################
data_global
_audit_creation_method     SHELXL-97
_journal_date_recd_electronic     2011-07-29
_journal_date_accepted     2011-08-10
_journal_name_full     'Acta Crystallographica, Section E'
_journal_year     2011
_journal_volume     67
_journal_issue      9
_journal_page_first     o2349
_journal_page_last     o2349
_journal_paper_category     QO
_journal_coeditor_code     LX2197
_publ_contact_author_name     'D. Velmurugan'
_publ_contact_author_address
;
CAS in Crystallography and Biophysics
University of Madras.
Guindy Campus
Chennai 25
India
;
_publ_contact_author_email     'shirai2011@gmail.com'
_publ_contact_author_fax     '044 22300122'
_publ_contact_author_phone     '044 22 300 122'
_publ_section_title
;
(4-Methylphenyl)[2-(thiophen-2-ylcarbonyl)phenyl]methanone
;
loop_
    _publ_author_name
    _publ_author_address
    'V. Silambarasan'
;
     CAS in Crystallography and Biophysics
     University of Madras
     Guindy Campus
     Chennai 25
     India
;
    'S. Sundaramoorthy'
;
      CAS in Crystallography and Biophysics
      University of Madras
      Guindy Campus
      Chennai 25
      India
;
    'R. Sivasakthikumaran'
;
      Department of Organic Chemistry
      University of Madras
      Guindy Campus
      Chennai 25
      India
;
    'A. K. MohanaKrishnan'
;
      Department of Organic Chemistry
      University of Madras
      Guindy Campus
      Chennai 25
      India
;
    'D. Velmurugan'
;
      CAS in Crystallography and Biophysics
      University of Madras
      Guindy Campus
      Chennai 25
      India
;
data_I
_audit_creation_method     SHELXL-97
_chemical_name_systematic
;
(4-Methylphenyl)[2-(thiophen-2-ylcarbonyl)phenyl]methanone
;
_chemical_name_common     ?
_chemical_formula_moiety     'C19 H14 O2 S'
_chemical_formula_sum     'C19 H14 O2 S'
_chemical_formula_iupac     'C19 H14 O2 S'
_chemical_formula_weight     306.36
_chemical_melting_point     ?
_symmetry_cell_setting     orthorhombic
_symmetry_space_group_name_H-M     'P 21 21 21'
_symmetry_space_group_name_Hall     'P 2ac 2ab'
loop_
    _symmetry_equiv_pos_as_xyz
    'x, y, z'
    '-x+1/2, -y, z+1/2'
    'x+1/2, -y+1/2, -z'
    '-x, y+1/2, -z+1/2'
_cell_length_a     6.8748(2)
_cell_length_b     13.3291(4)
_cell_length_c     16.8667(5)
_cell_angle_alpha     90.00
_cell_angle_beta     90.00
_cell_angle_gamma     90.00
_cell_volume     1545.58(8)
_cell_formula_units_Z     4
_cell_measurement_reflns_used     3758
_cell_measurement_theta_min     2.0
_cell_measurement_theta_max     28.2
_cell_measurement_temperature     293(2)
_exptl_crystal_description     'Block'
_exptl_crystal_colour     'white crystalline'
_exptl_crystal_size_max     0.25
_exptl_crystal_size_mid     0.22
_exptl_crystal_size_min     0.19
_exptl_crystal_density_diffrn     1.317
_exptl_crystal_density_meas     ?
_exptl_crystal_density_method     'not measured'
_exptl_crystal_F_000     640
_exptl_absorpt_coefficient_mu     0.213
_exptl_absorpt_correction_type     multi-scan
_exptl_absorpt_process_details     '(SADABS; Sheldrick, 1996)'
_exptl_absorpt_correction_T_min     0.948
_exptl_absorpt_correction_T_max     0.960
_exptl_special_details     ?
_diffrn_ambient_temperature     293(2)
_diffrn_radiation_type     MoK\a
_diffrn_radiation_wavelength     0.71073
_diffrn_radiation_source     'fine-focus sealed tube'
_diffrn_radiation_monochromator     graphite
_diffrn_measurement_device_type     'Bruker APEXII CCD area-detector'
_diffrn_measurement_method     '\w and \f'
_diffrn_detector_area_resol_mean     ?
_diffrn_reflns_number     14787
_diffrn_reflns_av_R_equivalents     0.0269
_diffrn_reflns_av_sigmaI/netI     0.0267
_diffrn_reflns_theta_min     1.95
_diffrn_reflns_theta_max     28.24
_diffrn_reflns_theta_full     28.24
_diffrn_measured_fraction_theta_max     0.997
_diffrn_measured_fraction_theta_full     0.997
_diffrn_reflns_limit_h_min     -9
_diffrn_reflns_limit_h_max     8
_diffrn_reflns_limit_k_min     -17
_diffrn_reflns_limit_k_max     17
_diffrn_reflns_limit_l_min     -21
_diffrn_reflns_limit_l_max     22
_diffrn_standards_number     0
_diffrn_standards_interval_count     ?
_diffrn_standards_interval_time     ?
_diffrn_standards_decay_%     ?
_refine_special_details
;
 Refinement of F^2^ against ALL reflections.  The weighted R-factor wR and
 goodness of fit S are based on F^2^, conventional R-factors R are based
 on F, with F set to zero for negative F^2^. The threshold expression of
 F^2^ > 2sigma(F^2^) is used only for calculating R-factors(gt) etc. and is
 not relevant to the choice of reflections for refinement.  R-factors based
 on F^2^ are statistically about twice as large as those based on F, and R-
 factors based on ALL data will be even larger.
;
_reflns_number_total     3757
_reflns_number_gt     3073
_reflns_threshold_expression     I>2\s(I)
_refine_ls_structure_factor_coef     Fsqd
_refine_ls_matrix_type     full
_refine_ls_R_factor_all     0.0663
_refine_ls_R_factor_gt     0.0515
_refine_ls_wR_factor_gt     0.1409
_refine_ls_wR_factor_ref     0.1537
_refine_ls_goodness_of_fit_ref     1.038
_refine_ls_restrained_S_all     1.038
_refine_ls_number_reflns     3757
_refine_ls_number_parameters     195
_refine_ls_number_restraints     0
_refine_ls_hydrogen_treatment     constr
_refine_ls_weighting_scheme     calc
_refine_ls_weighting_details
         'calc w=1/[\s^2^(Fo^2^)+(0.0975P)^2^+0.2738P] where P=(Fo^2^+2Fc^2^)/3'
_atom_sites_solution_hydrogens     difmap
_atom_sites_solution_primary     direct
_atom_sites_solution_secondary     difmap
_refine_ls_shift/su_max     0.000
_refine_ls_shift/su_mean     0.000
_refine_diff_density_max     0.838
_refine_diff_density_min     -0.380
_refine_ls_extinction_method     none
_refine_ls_extinction_coef     ?
_refine_ls_abs_structure_details     'Flack (1983), 1564 Friedel pairs'
_refine_ls_abs_structure_Flack     0.31(11)
loop_
    _atom_type_symbol
    _atom_type_description
    _atom_type_scat_dispersion_real
    _atom_type_scat_dispersion_imag
    _atom_type_scat_source
    'C' 'C' 0.0033 0.0016
                         'International Tables Vol C Tables 4.2.6.8 and 6.1.1.4'
    'H' 'H' 0.0000 0.0000
                         'International Tables Vol C Tables 4.2.6.8 and 6.1.1.4'
    'O' 'O' 0.0106 0.0060
                         'International Tables Vol C Tables 4.2.6.8 and 6.1.1.4'
    'S' 'S' 0.1246 0.1234
                         'International Tables Vol C Tables 4.2.6.8 and 6.1.1.4'
_computing_data_collection     'APEX2 (Bruker, 2004)'
_computing_cell_refinement     'SAINT (Bruker, 2004)'
_computing_data_reduction     'SAINT (Bruker, 2004)'
_computing_structure_solution     'SHELXS97 (Sheldrick, 2008)'
_computing_structure_refinement     'SHELXL97 (Sheldrick, 2008)'
_computing_molecular_graphics     'ORTEP-3 (Farrugia, 1997)'
_computing_publication_material
                            'SHELXL97 (Sheldrick, 2008) and PLATON (Spek, 2009)'
loop_
    _atom_site_type_symbol
    _atom_site_label
    _atom_site_fract_x
    _atom_site_fract_y
    _atom_site_fract_z
    _atom_site_U_iso_or_equiv
    _atom_site_adp_type
    _atom_site_calc_flag
    _atom_site_refinement_flags
    _atom_site_occupancy
    _atom_site_symmetry_multiplicity
    _atom_site_disorder_assembly
    _atom_site_disorder_group
    C C1 0.1784(5) 0.1736(3) 0.51343(18) 0.0572(8) Uani d . 1 2 . .
    H H1 0.1693 0.1232 0.5514 0.069 Uiso calc R 1 2 . .
    C C2 0.1844(4) 0.2720(2) 0.53175(14) 0.0457(4) Uani d . 1 2 . .
    H H2 0.1790 0.2949 0.5838 0.055 Uiso calc R 1 2 . .
    C C3 0.2000(4) 0.3398(2) 0.46487(14) 0.0457(4) Uani d . 1 2 . .
    H H3 0.2065 0.4095 0.4665 0.055 Uiso calc R 1 2 . .
    C C4 0.2035(4) 0.27597(17) 0.39395(13) 0.0364(5) Uani d . 1 2 . .
    C C5 0.2388(3) 0.30681(16) 0.31244(13) 0.0336(5) Uani d . 1 2 . .
    C C6 0.2404(4) 0.41697(16) 0.29365(12) 0.0335(5) Uani d . 1 2 . .
    C C7 0.0825(4) 0.4758(2) 0.31315(15) 0.0438(6) Uani d . 1 2 . .
    H H7 -0.0201 0.4487 0.3420 0.053 Uiso calc R 1 2 . .
    C C8 0.0768(5) 0.5760(2) 0.28959(17) 0.0536(7) Uani d . 1 2 . .
    H H8 -0.0296 0.6157 0.3027 0.064 Uiso calc R 1 2 . .
    C C9 0.2277(5) 0.61580(19) 0.24717(16) 0.0544(7) Uani d . 1 2 . .
    H H9 0.2235 0.6828 0.2318 0.065 Uiso calc R 1 2 . .
    C C10 0.3856(5) 0.55782(18) 0.22697(15) 0.0462(6) Uani d . 1 2 . .
    H H10 0.4872 0.5859 0.1981 0.055 Uiso calc R 1 2 . .
    C C11 0.3943(4) 0.45704(16) 0.24953(13) 0.0347(5) Uani d . 1 2 . .
    C C12 0.5750(4) 0.39723(16) 0.23542(13) 0.0353(5) Uani d . 1 2 . .
    C C13 0.6576(4) 0.39061(17) 0.15393(14) 0.0370(5) Uani d . 1 2 . .
    C C14 0.5507(4) 0.41308(19) 0.08690(16) 0.0439(6) Uani d . 1 2 . .
    H H14 0.4223 0.4340 0.0920 0.053 Uiso calc R 1 2 . .
    C C15 0.6323(5) 0.4049(2) 0.01220(15) 0.0525(7) Uani d . 1 2 . .
    H H15 0.5573 0.4191 -0.0323 0.063 Uiso calc R 1 2 . .
    C C16 0.8252(5) 0.3755(2) 0.00285(15) 0.0519(7) Uani d . 1 2 . .
    C C17 0.9301(5) 0.3518(2) 0.06999(17) 0.0543(7) Uani d . 1 2 . .
    H H17 1.0586 0.3311 0.0650 0.065 Uiso calc R 1 2 . .
    C C18 0.8480(4) 0.3583(2) 0.14457(16) 0.0463(6) Uani d . 1 2 . .
    H H18 0.9211 0.3409 0.1889 0.056 Uiso calc R 1 2 . .
    C C19 0.9150(7) 0.3703(3) -0.07938(19) 0.0795(11) Uani d . 1 2 . .
    H H19A 0.8544 0.3174 -0.1091 0.119 Uiso calc R 1 2 . .
    H H19B 1.0519 0.3572 -0.0748 0.119 Uiso calc R 1 2 . .
    H H19C 0.8955 0.4331 -0.1062 0.119 Uiso calc R 1 2 . .
    O O1 0.2661(3) 0.24586(12) 0.25971(10) 0.0490(5) Uani d . 1 2 . .
    O O2 0.6549(3) 0.35775(15) 0.29111(10) 0.0483(5) Uani d . 1 2 . .
    S S1 0.18865(12) 0.15059(5) 0.41576(4) 0.0541(2) Uani d . 1 2 . .
loop_
    _atom_site_aniso_label
    _atom_site_aniso_U_11
    _atom_site_aniso_U_22
    _atom_site_aniso_U_33
    _atom_site_aniso_U_12
    _atom_site_aniso_U_13
    _atom_site_aniso_U_23
    C1 0.0465(16) 0.0748(19) 0.0504(16) 0.0050(15) 0.0071(13) 0.0224(14)
    C2 0.0344(9) 0.0752(12) 0.0275(7) 0.0050(9) 0.0001(7) 0.0048(8)
    C3 0.0344(9) 0.0752(12) 0.0275(7) 0.0050(9) 0.0001(7) 0.0048(8)
    C4 0.0339(12) 0.0403(11) 0.0351(11) -0.0001(10) 0.0018(10) 0.0025(9)
    C5 0.0315(12) 0.0366(10) 0.0327(11) -0.0048(9) 0.0016(9) 0.0011(8)
    C6 0.0402(13) 0.0333(10) 0.0271(10) -0.0022(9) -0.0007(9) -0.0001(8)
    C7 0.0419(15) 0.0500(13) 0.0394(13) 0.0057(12) 0.0032(11) 0.0017(11)
    C8 0.0650(19) 0.0483(14) 0.0476(14) 0.0202(14) 0.0050(14) -0.0002(12)
    C9 0.084(2) 0.0355(11) 0.0438(14) 0.0101(13) 0.0057(15) 0.0066(10)
    C10 0.0640(18) 0.0370(11) 0.0378(12) -0.0016(12) 0.0100(12) 0.0066(10)
    C11 0.0431(13) 0.0346(10) 0.0265(10) -0.0024(9) -0.0003(9) 0.0005(8)
    C12 0.0379(12) 0.0375(11) 0.0304(11) -0.0072(9) 0.0002(9) 0.0015(9)
    C13 0.0448(14) 0.0351(10) 0.0311(11) -0.0057(10) 0.0025(10) -0.0011(9)
    C14 0.0475(15) 0.0488(13) 0.0352(12) 0.0052(11) -0.0001(11) 0.0020(11)
    C15 0.066(2) 0.0595(16) 0.0317(13) 0.0077(14) -0.0008(12) 0.0007(11)
    C16 0.073(2) 0.0504(14) 0.0327(12) 0.0000(15) 0.0097(13) -0.0047(10)
    C17 0.0479(15) 0.0639(17) 0.0512(16) 0.0054(14) 0.0120(13) -0.0039(14)
    C18 0.0435(15) 0.0566(14) 0.0386(13) 0.0029(13) -0.0020(11) -0.0016(11)
    C19 0.107(3) 0.091(2) 0.0410(16) 0.014(2) 0.0258(18) -0.0050(16)
    O1 0.0730(14) 0.0372(8) 0.0369(8) -0.0093(8) 0.0091(9) -0.0068(7)
    O2 0.0488(11) 0.0629(11) 0.0333(9) 0.0044(9) 0.0005(8) 0.0104(8)
    S1 0.0591(4) 0.0503(4) 0.0529(4) 0.0018(3) 0.0079(3) 0.0118(3)
_geom_special_details
;
 All esds (except the esd in the dihedral angle between two l.s. planes)
 are estimated using the full covariance matrix.  The cell esds are taken
 into account individually in the estimation of esds in distances, angles
 and torsion angles; correlations between esds in cell parameters are only
 used when they are defined by crystal symmetry.  An approximate (isotropic)
 treatment of cell esds is used for estimating esds involving l.s. planes.
;
loop_
    _geom_bond_atom_site_label_1
    _geom_bond_atom_site_label_2
    _geom_bond_site_symmetry_2
    _geom_bond_distance
    _geom_bond_publ_flag
    C1 C2 . 1.348(5) ?
    C1 S1 . 1.677(3) ?
    C1 H1 . 0.9300 ?
    C2 C3 . 1.449(4) ?
    C2 H2 . 0.9300 ?
    C3 C4 . 1.468(3) ?
    C3 H3 . 0.9300 ?
    C4 C5 . 1.455(3) ?
    C4 S1 . 1.714(2) ?
    C5 O1 . 1.219(3) ?
    C5 C6 . 1.502(3) ?
    C6 C7 . 1.379(3) ?
    C6 C11 . 1.399(3) ?
    C7 C8 . 1.393(4) ?
    C7 H7 . 0.9300 ?
    C8 C9 . 1.367(4) ?
    C8 H8 . 0.9300 ?
    C9 C10 . 1.375(4) ?
    C9 H9 . 0.9300 ?
    C10 C11 . 1.397(3) ?
    C10 H10 . 0.9300 ?
    C11 C12 . 1.495(3) ?
    C12 O2 . 1.209(3) ?
    C12 C13 . 1.490(3) ?
    C13 C14 . 1.381(4) ?
    C13 C18 . 1.387(4) ?
    C14 C15 . 1.383(4) ?
    C14 H14 . 0.9300 ?
    C15 C16 . 1.392(5) ?
    C15 H15 . 0.9300 ?
    C16 C17 . 1.379(4) ?
    C16 C19 . 1.520(4) ?
    C17 C18 . 1.381(4) ?
    C17 H17 . 0.9300 ?
    C18 H18 . 0.9300 ?
    C19 H19A . 0.9600 ?
    C19 H19B . 0.9600 ?
    C19 H19C . 0.9600 ?
loop_
    _geom_angle_atom_site_label_1
    _geom_angle_atom_site_label_2
    _geom_angle_atom_site_label_3
    _geom_angle_site_symmetry_1
    _geom_angle_site_symmetry_3
    _geom_angle
    _geom_angle_publ_flag
    C2 C1 S1 . . 113.7(2) ?
    C2 C1 H1 . . 123.2 ?
    S1 C1 H1 . . 123.2 ?
    C1 C2 C3 . . 115.5(3) ?
    C1 C2 H2 . . 122.2 ?
    C3 C2 H2 . . 122.2 ?
    C2 C3 C4 . . 105.9(2) ?
    C2 C3 H3 . . 127.0 ?
    C4 C3 H3 . . 127.0 ?
    C5 C4 C3 . . 127.5(2) ?
    C5 C4 S1 . . 119.21(17) ?
    C3 C4 S1 . . 112.90(18) ?
    O1 C5 C4 . . 121.8(2) ?
    O1 C5 C6 . . 119.7(2) ?
    C4 C5 C6 . . 118.5(2) ?
    C7 C6 C11 . . 120.3(2) ?
    C7 C6 C5 . . 120.0(2) ?
    C11 C6 C5 . . 119.4(2) ?
    C6 C7 C8 . . 119.9(3) ?
    C6 C7 H7 . . 120.0 ?
    C8 C7 H7 . . 120.0 ?
    C9 C8 C7 . . 120.0(3) ?
    C9 C8 H8 . . 120.0 ?
    C7 C8 H8 . . 120.0 ?
    C8 C9 C10 . . 120.7(2) ?
    C8 C9 H9 . . 119.7 ?
    C10 C9 H9 . . 119.7 ?
    C9 C10 C11 . . 120.4(3) ?
    C9 C10 H10 . . 119.8 ?
    C11 C10 H10 . . 119.8 ?
    C10 C11 C6 . . 118.6(2) ?
    C10 C11 C12 . . 120.3(2) ?
    C6 C11 C12 . . 120.61(19) ?
    O2 C12 C13 . . 121.2(2) ?
    O2 C12 C11 . . 119.1(2) ?
    C13 C12 C11 . . 119.7(2) ?
    C14 C13 C18 . . 118.4(2) ?
    C14 C13 C12 . . 122.7(2) ?
    C18 C13 C12 . . 118.9(2) ?
    C13 C14 C15 . . 120.9(3) ?
    C13 C14 H14 . . 119.6 ?
    C15 C14 H14 . . 119.6 ?
    C14 C15 C16 . . 120.8(3) ?
    C14 C15 H15 . . 119.6 ?
    C16 C15 H15 . . 119.6 ?
    C17 C16 C15 . . 118.0(3) ?
    C17 C16 C19 . . 121.8(3) ?
    C15 C16 C19 . . 120.2(3) ?
    C16 C17 C18 . . 121.3(3) ?
    C16 C17 H17 . . 119.3 ?
    C18 C17 H17 . . 119.3 ?
    C17 C18 C13 . . 120.6(3) ?
    C17 C18 H18 . . 119.7 ?
    C13 C18 H18 . . 119.7 ?
    C16 C19 H19A . . 109.5 ?
    C16 C19 H19B . . 109.5 ?
    H19A C19 H19B . . 109.5 ?
    C16 C19 H19C . . 109.5 ?
    H19A C19 H19C . . 109.5 ?
    H19B C19 H19C . . 109.5 ?
    C1 S1 C4 . . 92.00(14) ?
loop_
    _geom_torsion_atom_site_label_1
    _geom_torsion_atom_site_label_2
    _geom_torsion_atom_site_label_3
    _geom_torsion_atom_site_label_4
    _geom_torsion_site_symmetry_1
    _geom_torsion_site_symmetry_2
    _geom_torsion_site_symmetry_3
    _geom_torsion_site_symmetry_4
    _geom_torsion
    _geom_torsion_publ_flag
    S1 C1 C2 C3 . . . . -0.4(4) ?
    C1 C2 C3 C4 . . . . 0.3(3) ?
    C2 C3 C4 C5 . . . . -172.8(2) ?
    C2 C3 C4 S1 . . . . 0.0(3) ?
    C3 C4 C5 O1 . . . . 169.2(2) ?
    S1 C4 C5 O1 . . . . -3.1(3) ?
    C3 C4 C5 C6 . . . . -11.0(4) ?
    S1 C4 C5 C6 . . . . 176.69(18) ?
    O1 C5 C6 C7 . . . . 124.5(3) ?
    C4 C5 C6 C7 . . . . -55.3(3) ?
    O1 C5 C6 C11 . . . . -49.3(3) ?
    C4 C5 C6 C11 . . . . 131.0(2) ?
    C11 C6 C7 C8 . . . . -0.7(4) ?
    C5 C6 C7 C8 . . . . -174.4(2) ?
    C6 C7 C8 C9 . . . . 0.0(4) ?
    C7 C8 C9 C10 . . . . 0.3(5) ?
    C8 C9 C10 C11 . . . . 0.0(4) ?
    C9 C10 C11 C6 . . . . -0.7(4) ?
    C9 C10 C11 C12 . . . . -173.2(3) ?
    C7 C6 C11 C10 . . . . 1.0(3) ?
    C5 C6 C11 C10 . . . . 174.8(2) ?
    C7 C6 C11 C12 . . . . 173.5(2) ?
    C5 C6 C11 C12 . . . . -12.7(3) ?
    C10 C11 C12 O2 . . . . 122.4(3) ?
    C6 C11 C12 O2 . . . . -50.0(3) ?
    C10 C11 C12 C13 . . . . -55.2(3) ?
    C6 C11 C12 C13 . . . . 132.4(2) ?
    O2 C12 C13 C14 . . . . 164.1(2) ?
    C11 C12 C13 C14 . . . . -18.3(3) ?
    O2 C12 C13 C18 . . . . -14.3(3) ?
    C11 C12 C13 C18 . . . . 163.3(2) ?
    C18 C13 C14 C15 . . . . -0.8(4) ?
    C12 C13 C14 C15 . . . . -179.3(2) ?
    C13 C14 C15 C16 . . . . -1.2(4) ?
    C14 C15 C16 C17 . . . . 2.0(4) ?
    C14 C15 C16 C19 . . . . -177.8(3) ?
    C15 C16 C17 C18 . . . . -0.9(5) ?
    C19 C16 C17 C18 . . . . 178.9(3) ?
    C16 C17 C18 C13 . . . . -1.1(5) ?
    C14 C13 C18 C17 . . . . 1.9(4) ?
    C12 C13 C18 C17 . . . . -179.6(3) ?
    C2 C1 S1 C4 . . . . 0.3(3) ?
    C5 C4 S1 C1 . . . . 173.2(2) ?
    C3 C4 S1 C1 . . . . -0.2(2) ?
loop_
    _geom_hbond_atom_site_label_D
    _geom_hbond_atom_site_label_H
    _geom_hbond_atom_site_label_A
    _geom_hbond_site_symmetry_A
    _geom_hbond_distance_DH
    _geom_hbond_distance_HA
    _geom_hbond_distance_DA
    _geom_hbond_angle_DHA
    C9 H9 O2 4_655 0.93 2.51 3.386(3) 157.7
_iucr_refine_instructions_details
;
TITL DATA
CELL  0.71073  6.87480 13.32910 16.86670 90.00000 90.00000 90.00000
ZERR 4  0.00020  0.00040  0.00050  0.00000  0.00000  0.00000
LATT -1
SYMM -X+ 0.50000, -Y, Z+ 0.50000
SYMM X+ 0.50000, -Y+ 0.50000, -Z
SYMM -X, Y+ 0.50000, -Z+ 0.50000
SFAC C H O S
UNIT 76 56 8 4
MERG   2
FMAP   2
PLAN   20
ACTA
BOND   $H
CONF
TWIN
OMIT 2 0 6
L.S.  15
EADP C2 C3
EQIV $1 -x, 0.5+y, 0.5-z
EQIV $2 1-x, 0.5+y, 0.5-z
HTAB C8 O1_$1
HTAB C9 O2_$2
MPLA 5 C1 C2 C3 C4 S1
MPLA 7 C13 C14 C15 C16 C17 C18 C19
MPLA 6 C6 C7 C8 C9 C10 C11
MPLA 5 C1 C2 C3 C4 S1
WGHT    0.097500    0.273800
BASF   0.31483
FVAR       0.20392
MOLE    1
C1    1    0.178351    0.173624    0.513434    11.00000    0.04650    0.07480 =
         0.05043    0.02240    0.00711    0.00501
AFIX  43
H1    2    0.169285    0.123239    0.551396    11.00000   -1.20000
AFIX   0
C2    1    0.184447    0.272008    0.531746    11.00000    0.03442    0.07522 =
         0.02749    0.00481    0.00007    0.00496
AFIX  43
H2    2    0.179017    0.294852    0.583798    11.00000   -1.20000
AFIX   0
C3    1    0.200033    0.339797    0.464869    11.00000    0.03442    0.07522 =
         0.02749    0.00481    0.00007    0.00496
AFIX  43
H3    2    0.206495    0.409457    0.466539    11.00000   -1.20000
AFIX   0
C4    1    0.203530    0.275974    0.393946    11.00000    0.03393    0.04033 =
         0.03506    0.00249    0.00176   -0.00011
C5    1    0.238780    0.306808    0.312442    11.00000    0.03153    0.03662 =
         0.03269    0.00106    0.00162   -0.00481
C6    1    0.240438    0.416969    0.293645    11.00000    0.04023    0.03326 =
         0.02710   -0.00011   -0.00068   -0.00220
C7    1    0.082515    0.475830    0.313147    11.00000    0.04188    0.05003 =
         0.03939    0.00169    0.00317    0.00574
AFIX  43
H7    2   -0.020057    0.448695    0.342000    11.00000   -1.20000
AFIX   0
C8    1    0.076786    0.575960    0.289587    11.00000    0.06497    0.04827 =
         0.04764   -0.00017    0.00496    0.02020
AFIX  43
H8    2   -0.029643    0.615701    0.302706    11.00000   -1.20000
AFIX   0
C9    1    0.227667    0.615805    0.247171    11.00000    0.08401    0.03545 =
         0.04380    0.00664    0.00573    0.01012
AFIX  43
H9    2    0.223475    0.682785    0.231825    11.00000   -1.20000
AFIX   0
C10   1    0.385562    0.557823    0.226973    11.00000    0.06396    0.03697 =
         0.03776    0.00658    0.00995   -0.00161
AFIX  43
H10   2    0.487182    0.585877    0.198109    11.00000   -1.20000
AFIX   0
C11   1    0.394332    0.457042    0.249527    11.00000    0.04314    0.03458 =
         0.02648    0.00045   -0.00026   -0.00243
C12   1    0.575001    0.397234    0.235424    11.00000    0.03792    0.03751 =
         0.03042    0.00149    0.00017   -0.00720
C13   1    0.657582    0.390615    0.153929    11.00000    0.04481    0.03513 =
         0.03111   -0.00108    0.00251   -0.00570
C14   1    0.550727    0.413080    0.086901    11.00000    0.04751    0.04885 =
         0.03522    0.00202   -0.00009    0.00521
AFIX  43
H14   2    0.422297    0.434005    0.092049    11.00000   -1.20000
AFIX   0
C15   1    0.632274    0.404856    0.012204    11.00000    0.06634    0.05953 =
         0.03173    0.00069   -0.00082    0.00771
AFIX  43
H15   2    0.557310    0.419122   -0.032288    11.00000   -1.20000
AFIX   0
C16   1    0.825248    0.375476    0.002849    11.00000    0.07262    0.05045 =
         0.03265   -0.00466    0.00971   -0.00001
C17   1    0.930054    0.351828    0.069994    11.00000    0.04788    0.06385 =
         0.05118   -0.00386    0.01199    0.00543
AFIX  43
H17   2    1.058624    0.331084    0.064969    11.00000   -1.20000
AFIX   0
C18   1    0.848001    0.358320    0.144571    11.00000    0.04354    0.05664 =
         0.03862   -0.00158   -0.00205    0.00291
AFIX  43
H18   2    0.921051    0.340888    0.188887    11.00000   -1.20000
AFIX   0
C19   1    0.915023    0.370320   -0.079385    11.00000    0.10698    0.09051 =
         0.04103   -0.00502    0.02577    0.01360
AFIX 137
H19A  2    0.854440    0.317422   -0.109088    11.00000   -1.50000
H19B  2    1.051881    0.357222   -0.074837    11.00000   -1.50000
H19C  2    0.895460    0.433058   -0.106176    11.00000   -1.50000
AFIX   0
O1    3    0.266065    0.245861    0.259709    11.00000    0.07302    0.03720 =
         0.03692   -0.00684    0.00913   -0.00931
O2    3    0.654929    0.357745    0.291111    11.00000    0.04880    0.06288 =
         0.03335    0.01038    0.00055    0.00438
S1    4    0.188650    0.150593    0.415755    11.00000    0.05905    0.05026 =
         0.05285    0.01180    0.00793    0.00185
HKLF    4
REM  DATA
REM R1 =  0.0515 for   3073 Fo > 4sig(Fo)  and  0.0663 for all   3757 data
REM    195 parameters refined using      0 restraints
END
WGHT      0.0975      0.2738
REM Highest difference peak  0.838,  deepest hole -0.380,  1-sigma level  0.057
Q1    1   0.2089  0.2981  0.3601  11.00000  0.05    0.26
Q2    1   0.2123  0.2245  0.4071  11.00000  0.05    0.25
Q3    1   0.2294  0.3632  0.3035  11.00000  0.05    0.22
Q4    1   0.1806  0.2113  0.5231  11.00000  0.05    0.22
Q5    1   0.3869  0.5026  0.2386  11.00000  0.05    0.21
Q6    1   0.7236  0.3620  0.1386  11.00000  0.05    0.20
Q7    1   0.8392  0.3765 -0.0350  11.00000  0.05    0.19
Q8    1   0.1603  0.1469  0.4785  11.00000  0.05    0.19
Q9    1   0.5972  0.3924  0.1976  11.00000  0.05    0.19
Q10   1   0.4338  0.3361  0.4607  11.00000  0.05    0.18
Q11   1   0.7591  0.4137  0.0112  11.00000  0.05    0.18
Q12   1   0.2501  0.2709  0.2729  11.00000  0.05    0.17
Q13   1   0.1695  0.2417  0.5596  11.00000  0.05    0.17
Q14   1   0.2766  0.4392  0.2569  11.00000  0.05    0.17
Q15   1   0.8984  0.3812  0.1174  11.00000  0.05    0.16
Q16   1   0.1919  0.1909  0.4567  11.00000  0.05    0.16
Q17   1   0.9108  0.3817  0.0226  11.00000  0.05    0.16
Q18   1   0.4767  0.4320  0.2398  11.00000  0.05    0.16
Q19   1   0.6696  0.4177  0.1613  11.00000  0.05    0.15
Q20   1   0.3821  0.4547  0.2853  11.00000  0.05    0.15
;
