# Supplementary material for: (4-Methyl­phen­yl)[2-(thio­phen-2-ylcarbon­yl)phen­yl]methanone
Source: Acta Crystallogr Sect E Struct Rep Online. 2011 Aug 17;67(Pt 9):o2349. doi: 10.1107/S1600536811032478 (PMC3200848; doi:10.1107/S1600536811032478)
Supplement: Supplementary file 2 [file e-67-o2349-Isup2.hkl]

#
# h,k,l, Fc-squared, Fo-squared, sigma(Fo-squared) and status flag
#
data_I
_shelx_title ' DATA'
_shelx_refln_list_code          4
_shelx_F_calc_maximum      147.44
_exptl_crystal_F_000       640.00
_reflns_d_resolution_high  0.7511
 
loop_
 _symmetry_equiv_pos_as_xyz
 'x, y, z'
 '-x+1/2, -y, z+1/2'
 'x+1/2, -y+1/2, -z'
 '-x, y+1/2, -z+1/2'
 
_cell_length_a     6.8748
_cell_length_b    13.3291
_cell_length_c    16.8667
_cell_angle_alpha  90.000
_cell_angle_beta   90.000
_cell_angle_gamma  90.000
 
_shelx_F_squared_multiplier     1.000
 
loop_
 _refln_index_h
 _refln_index_k
 _refln_index_l
 _refln_F_squared_calc
 _refln_F_squared_meas
 _refln_F_squared_sigma
 _refln_observed_status
   2   0   0    12426.05    13272.25    221.12 o
   4   0   0      273.02      269.11      5.69 o
   6   0   0        0.07        5.77      4.81 o
   8   0   0      152.63      139.96     11.54 o
   1   1   0      878.08      668.03      8.01 o
   2   1   0     4755.16     4851.33     78.92 o
   3   1   0      392.49      479.85      6.73 o
   4   1   0     2588.34     2779.45     32.14 o
   5   1   0      507.12      550.42      9.15 o
   6   1   0      294.53      325.54      7.72 o
   7   1   0      338.25      351.80     10.80 o
   8   1   0        0.34        3.73      3.91 o
   9   1   0        0.12        3.97      4.59 o
   0   2   0     1201.15     1465.46     13.19 o
   1   2   0     1222.61     1120.67      8.11 o
   2   2   0     8998.10     9579.37     95.57 o
   3   2   0      970.60      852.59     12.67 o
   4   2   0      690.15      838.20     10.71 o
   5   2   0       38.88       21.74      2.00 o
   6   2   0      195.91      182.66      5.93 o
   7   2   0        7.84        3.50      2.65 o
   8   2   0       28.41       26.43      4.84 o
   9   2   0       24.70       27.78      5.60 o
   1   3   0     8445.35     8009.26     54.57 o
   2   3   0      341.89      294.57      5.05 o
   3   3   0     2958.74     3711.03     38.29 o
   4   3   0       17.30       25.20      2.41 o
   5   3   0      506.67      561.24      9.09 o
   6   3   0        4.55        6.22      2.00 o
   7   3   0       70.00       80.92      7.79 o
   8   3   0        7.58        6.68      3.19 o
   9   3   0        9.06       17.26      5.41 o
   0   4   0    21738.25    23132.88    256.00 o
   1   4   0     1440.91     1587.55     10.31 o
   2   4   0      137.97      153.21      2.01 o
   3   4   0       64.79       34.84      1.62 o
   4   4   0      427.25      451.57      6.65 o
   5   4   0       67.55       59.40      3.36 o
   6   4   0      160.64      184.77      5.19 o
   7   4   0       41.06       45.08      4.73 o
   8   4   0       28.80       43.81      4.27 o
   1   5   0     2130.54     2515.95     16.89 o
   2   5   0      183.30      178.70      2.43 o
   3   5   0      587.76      655.93      8.67 o
   4   5   0      861.43      910.64     17.77 o
   5   5   0       10.91        5.85      2.08 o
   6   5   0       37.33       52.66      3.62 o
   7   5   0       21.63       13.40      3.03 o
   8   5   0        0.10        1.43      2.88 o
   0   6   0      204.57      258.63      4.08 o
   1   6   0      344.01      327.95      3.61 o
   2   6   0      163.33      169.98      2.78 o
   3   6   0      864.84      730.68     12.04 o
   4   6   0       82.40       84.98      3.26 o
   5   6   0      213.96      200.34      5.18 o
   6   6   0      180.32      209.39      6.63 o
   7   6   0       18.87       14.31      3.19 o
   8   6   0       19.92       32.66      4.13 o
   1   7   0     5550.15     5498.10     38.26 o
   2   7   0        1.47       -0.74      0.98 o
   3   7   0       21.80       13.70      1.67 o
   4   7   0      239.47      279.38      6.18 o
   5   7   0       99.29      102.46      3.97 o
   6   7   0       46.16       55.10      4.62 o
   7   7   0       22.20       31.80      6.73 o
   8   7   0        9.24        7.23      5.27 o
   0   8   0      782.70      755.15      9.50 o
   1   8   0      306.75      370.60      4.06 o
   2   8   0      349.54      307.37      4.29 o
   3   8   0      629.58      543.40     10.24 o
   4   8   0       10.93       16.60      2.19 o
   5   8   0      512.46      494.41     10.71 o
   6   8   0       73.57       55.65      4.91 o
   7   8   0        0.35       -2.91      2.91 o
   8   8   0       13.32       11.42      3.48 o
   1   9   0       36.04       17.53      1.33 o
   2   9   0        6.09       13.41      1.94 o
   3   9   0      504.46      504.25      7.49 o
   4   9   0      106.96      103.59      5.50 o
   5   9   0        0.78       -0.52      3.13 o
   6   9   0        1.12        2.51      6.61 o
   7   9   0       28.34       27.33      4.56 o
   0  10   0      672.41      594.90      9.65 o
   1  10   0      167.71      164.61      3.36 o
   2  10   0      151.32      134.56      3.38 o
   3  10   0        7.33        4.50      1.61 o
   4  10   0       45.69       45.92      7.37 o
   5  10   0        3.68        1.01      4.81 o
   6  10   0       52.14       68.14      9.02 o
   7  10   0       15.40       11.27      7.58 o
   1  11   0       90.34       92.37      2.84 o
   2  11   0       11.24        8.49      1.85 o
   3  11   0      148.09      150.53      5.04 o
   4  11   0      257.01      277.48      6.80 o
   5  11   0        0.52        1.36      2.89 o
   6  11   0        9.11        8.13      3.82 o
   7  11   0        0.35       -3.37      3.37 o
   0  12   0       40.11       41.85      3.76 o
   1  12   0       44.49       32.46      2.25 o
   2  12   0       14.32       12.35      3.10 o
   3  12   0        4.65       -0.71      2.01 o
   4  12   0       45.63       43.55      3.96 o
   5  12   0        6.40        5.99      2.35 o
   6  12   0        2.20       -1.85      3.73 o
   1  13   0       85.65      101.59      3.49 o
   2  13   0       48.71       46.60      3.57 o
   3  13   0        2.36        3.38      2.37 o
   4  13   0       50.58       44.67      4.09 o
   5  13   0        0.94       -2.20      2.20 o
   6  13   0        0.23       -1.86      3.53 o
   0  14   0        7.23        8.42      3.11 o
   1  14   0       23.41       24.72      3.24 o
   2  14   0        2.94        3.84      2.48 o
   3  14   0        3.53        5.98      2.52 o
   4  14   0        0.06       -1.67      3.17 o
   5  14   0        0.96       -2.41      2.41 o
   1  15   0        2.00        0.20      2.74 o
   2  15   0       42.11       50.27      5.56 o
   3  15   0        0.69        0.26      2.66 o
   4  15   0       45.11       54.74      6.20 o
   0  16   0       33.36       35.31      4.51 o
   1  16   0        2.97       -0.13      2.65 o
   2  16   0        1.63        0.37      2.86 o
   3  16   0        0.01        1.88      2.84 o
   1  17   0       15.87       23.77      3.76 o
   2  17   0       20.56       12.07      3.35 o
   1   0   1      682.13      711.84      7.99 o
   2   0   1    10561.02    10879.76    102.87 o
   3   0   1       20.67       28.61      1.25 o
   4   0   1     2880.51     3036.68     28.62 o
   5   0   1      360.74      388.95      6.13 o
   6   0   1      431.98      473.45     11.98 o
   7   0   1      109.21      137.02      7.06 o
   8   0   1       20.63       28.06      4.83 o
   9   0   1        3.97       11.78      6.73 o
  -9   1   1        3.43        7.21      6.97 o
  -8   1   1       57.99       59.08      5.77 o
  -7   1   1       22.99       20.30      5.29 o
  -6   1   1      208.22      226.19      6.41 o
  -5   1   1      328.12      350.51      5.69 o
  -4   1   1      360.96      412.54      6.55 o
  -3   1   1     3051.51     3236.73     36.45 o
  -2   1   1     8229.10     8928.88     91.02 o
  -1   1   1      509.30      543.10      4.92 o
   0   1   1     2102.97     2365.95     16.43 o
   1   1   1      513.18      548.93      4.16 o
   2   1   1     8211.39     8805.25     95.21 o
   3   1   1     3062.75     3244.99     32.08 o
   4   1   1      358.68      411.35      8.99 o
   5   1   1      331.28      350.72      6.39 o
   6   1   1      209.98      218.20      6.37 o
   7   1   1       23.12       17.39      3.90 o
   8   1   1       58.15       56.27      5.60 o
   9   1   1        3.37       13.23      6.97 o
  -9   2   1        5.30       25.25      7.94 o
  -8   2   1        3.57        4.81      4.08 o
  -7   2   1       14.17       20.97      5.28 o
  -6   2   1      130.54      136.92      5.12 o
  -5   2   1       65.32       72.41      2.96 o
  -4   2   1      858.58      920.42     16.30 o
  -3   2   1      791.23      697.17      9.33 o
  -2   2   1     1900.61     2063.37     21.45 o
  -1   2   1     2369.23     3161.98     24.24 o
   0   2   1     3600.36     4451.46     31.79 o
   1   2   1     2360.36     3132.65     25.17 o
   2   2   1     1909.90     2072.67     23.30 o
   3   2   1      791.32      718.65      8.88 o
   4   2   1      857.61      920.57     13.36 o
   5   2   1       64.83       69.30      2.89 o
   6   2   1      129.77      128.47      5.10 o
   7   2   1       14.05       22.46      3.20 o
   8   2   1        3.59       13.89      4.31 o
   9   2   1        5.42       16.35      7.94 o
  -9   3   1       15.23       16.35      7.94 o
  -8   3   1       15.23       13.40      3.32 o
  -7   3   1        2.88        5.03      2.65 o
  -6   3   1       25.19       27.45      2.51 o
  -5   3   1       28.66       24.06      2.40 o
  -4   3   1       99.41      110.93      3.25 o
  -3   3   1      697.72      602.56      5.88 o
  -2   3   1      235.02      306.60      3.72 o
  -1   3   1     7231.59     7619.19     52.15 o
   0   3   1     8669.26     9995.60     67.21 o
   1   3   1     7248.14     7603.60     51.57 o
   2   3   1      237.12      307.89      4.42 o
   3   3   1      696.29      598.42      9.58 o
   4   3   1      101.28      112.16      3.64 o
   5   3   1       29.75       22.49      2.31 o
   6   3   1       25.65       21.51      2.76 o
   7   3   1        2.76        2.95      2.57 o
   8   3   1       15.20       10.22      3.18 o
   9   3   1       15.28        9.62      7.70 o
  -8   4   1        5.03        6.85      3.11 o
  -7   4   1       14.15       22.88      3.69 o
  -6   4   1       28.18       31.95      2.71 o
  -5   4   1      139.44      143.36      6.07 o
  -4   4   1      259.92      269.25      5.07 o
  -3   4   1      116.42      130.11      2.31 o
  -2   4   1      712.02      749.85      7.07 o
  -1   4   1      496.49      409.33      3.29 o
   0   4   1        2.54        1.84      0.52 o
   1   4   1      490.61      406.46      3.62 o
   2   4   1      708.24      744.73      7.12 o
   3   4   1      118.61      130.26      3.50 o
   4   4   1      260.21      269.50      4.83 o
   5   4   1      139.57      150.92      4.31 o
   6   4   1       28.61       30.51      2.64 o
   7   4   1       14.15       19.38      3.38 o
   8   4   1        5.03        2.35      3.04 o
  -8   5   1       11.03       16.35      3.64 o
  -7   5   1       41.84       46.97      3.99 o
  -6   5   1       56.10       62.43      6.27 o
  -5   5   1       43.67       39.48      2.45 o
  -4   5   1       55.36       57.81      2.30 o
  -3   5   1       83.59      100.17      2.11 o
  -2   5   1      937.93     1045.46      8.48 o
  -1   5   1     1617.49     1817.10     11.87 o
   0   5   1       18.77       19.47      0.78 o
   1   5   1     1619.96     1814.01     13.25 o
   2   5   1      931.13     1035.46      8.55 o
   3   5   1       83.04       98.06      2.76 o
   4   5   1       55.42       57.33      2.35 o
   5   5   1       44.06       42.62      3.17 o
   6   5   1       56.10       67.12      4.93 o
   7   5   1       42.16       50.98      4.03 o
   8   5   1       10.86       19.19      5.96 o
  -8   6   1        2.83        3.53      3.00 o
  -7   6   1       14.85       11.88      3.15 o
  -6   6   1      109.75      113.21      5.95 o
  -5   6   1        2.44        4.83      1.73 o
  -4   6   1      386.51      421.45      7.51 o
  -3   6   1      391.56      421.42      5.57 o
  -2   6   1     1803.03     2043.47     16.24 o
  -1   6   1      630.81      634.41      4.90 o
   0   6   1       20.19       15.80      0.87 o
   1   6   1      625.35      633.20      5.82 o
   2   6   1     1804.36     2023.51     17.04 o
   3   6   1      393.77      415.03      9.74 o
   4   6   1      382.40      412.99      6.82 o
   5   6   1        2.56        5.10      1.65 o
   6   6   1      108.44      112.75      5.20 o
   7   6   1       15.05       10.30      3.08 o
   8   6   1        2.86        3.21      3.25 o
  -8   7   1        5.01        8.78      3.71 o
  -7   7   1       13.58        9.55      3.61 o
  -6   7   1      135.43      128.30      6.47 o
  -5   7   1      131.48      109.48      4.06 o
  -4   7   1       57.48       62.84      2.96 o
  -3   7   1     1167.91     1084.54     16.00 o
  -2   7   1       69.33       88.70      1.82 o
  -1   7   1     1983.33     1925.24     13.63 o
   0   7   1     1738.01     2121.75     15.66 o
   1   7   1     1983.17     1934.57     15.31 o
   2   7   1       68.65       88.08      1.92 o
   3   7   1     1161.97     1099.39     12.58 o
   4   7   1       58.45       66.46      3.09 o
   5   7   1      131.57      109.96      4.07 o
   6   7   1      135.30      118.95      6.73 o
   7   7   1       13.69       15.77      3.81 o
   8   7   1        4.98        3.69      3.32 o
  -8   8   1        2.56        3.72      3.47 o
  -7   8   1       53.42       53.43      7.09 o
  -6   8   1        3.19        1.24      2.69 o
  -5   8   1       53.64       51.91      3.14 o
  -4   8   1      133.89      133.93      4.48 o
  -3   8   1      105.55       93.00      3.60 o
  -2   8   1      269.00      252.97      4.03 o
  -1   8   1     1159.34     1018.33      8.87 o
   0   8   1        0.97        1.35      0.82 o
   1   8   1     1158.78     1020.17      8.50 o
   2   8   1      268.37      248.24      3.55 o
   3   8   1      105.09       90.43      3.63 o
   4   8   1      134.75      131.63      6.05 o
   5   8   1       54.14       55.14      3.93 o
   6   8   1        3.27        2.62      3.02 o
   7   8   1       53.67       44.84      5.08 o
   8   8   1        2.52        0.85      3.55 o
  -7   9   1        3.89        6.24      8.78 o
  -6   9   1       14.50       12.82      3.56 o
  -5   9   1       59.07       54.14      4.68 o
  -4   9   1       14.80       13.56      2.24 o
  -3   9   1      421.69      395.95      6.89 o
  -2   9   1      639.83      652.04      7.87 o
  -1   9   1      171.59      154.10      2.88 o
   0   9   1      189.51      166.98      2.99 o
   1   9   1      173.05      156.75      2.89 o
   2   9   1      635.22      642.98      7.25 o
   3   9   1      425.01      388.31      6.39 o
   4   9   1       14.60       13.26      2.80 o
   5   9   1       58.52       55.91      4.91 o
   6   9   1       14.36       11.88      3.60 o
   7   9   1        3.89       -3.15      3.28 o
  -7  10   1       11.46        9.90      6.73 o
  -6  10   1       18.37       13.36      4.93 o
  -5  10   1       35.39       37.27      4.39 o
  -4  10   1      294.02      311.99      6.86 o
  -3  10   1        3.81        4.42      1.70 o
  -2  10   1      729.87      728.79      8.90 o
  -1  10   1      160.71      151.70      3.25 o
   0  10   1       48.80       58.05      2.02 o
   1  10   1      159.93      146.80      3.24 o
   2  10   1      727.62      738.23      8.23 o
   3  10   1        3.82        3.56      1.82 o
   4  10   1      290.74      300.85      9.89 o
   5  10   1       35.81       41.86      4.51 o
   6  10   1       18.19       18.81      4.14 o
   7  10   1       11.55        9.97      4.08 o
  -7  11   1        4.95        3.64      7.09 o
  -6  11   1       49.75       46.34      8.18 o
  -5  11   1        2.74        2.21      1.92 o
  -4  11   1       18.18       16.80      3.41 o
  -3  11   1      264.38      256.89      6.48 o
  -2  11   1      375.88      385.30      6.83 o
  -1  11   1      288.91      284.46      4.67 o
   0  11   1      253.10      264.74      4.17 o
   1  11   1      287.99      280.10      4.89 o
   2  11   1      377.43      380.98      6.16 o
   3  11   1      266.03      253.18      9.11 o
   4  11   1       18.23       19.02      2.54 o
   5  11   1        2.71       -1.65      4.33 o
   6  11   1       50.00       52.60      6.49 o
   7  11   1        4.89       -1.19      6.97 o
  -6  12   1       17.02       21.30      4.36 o
  -5  12   1       16.17       14.85      2.59 o
  -4  12   1       20.65       23.34      5.10 o
  -3  12   1       24.90       21.22      2.73 o
  -2  12   1        2.87        0.97      1.88 o
  -1  12   1       79.53       89.74      4.40 o
   0  12   1      235.29      232.12      8.02 o
   1  12   1       78.52       85.95      3.12 o
   2  12   1        2.73       -0.21      1.74 o
   3  12   1       24.54       20.68      2.69 o
   4  12   1       20.76       20.33      2.86 o
   5  12   1       15.95       19.48      3.00 o
   6  12   1       16.85       17.07      4.40 o
  -6  13   1        2.80        3.55      2.82 o
  -5  13   1        0.43        0.53      2.73 o
  -4  13   1       22.83       18.42      2.86 o
  -3  13   1       27.48       30.85      3.16 o
  -2  13   1        3.32        3.21      2.10 o
  -1  13   1       41.34       32.16      2.66 o
   0  13   1        2.08        0.36      1.71 o
   1  13   1       41.88       40.04      2.51 o
   2  13   1        3.25        3.86      2.05 o
   3  13   1       28.04       37.38      3.42 o
   4  13   1       22.82       23.93      3.06 o
   5  13   1        0.49        0.29      2.34 o
   6  13   1        2.81        0.19      3.90 o
  -5  14   1        4.52        7.53      2.82 o
  -4  14   1       24.69       22.32      3.84 o
  -3  14   1       27.37       23.49      3.09 o
  -2  14   1       88.87       76.22      4.31 o
  -1  14   1       53.72       52.87      3.19 o
   0  14   1       10.74       10.83      2.28 o
   1  14   1       54.46       58.24      3.56 o
   2  14   1       88.72       78.76      4.47 o
   3  14   1       27.38       27.59      3.27 o
   4  14   1       24.60       30.06      3.46 o
   5  14   1        4.63        3.85      4.59 o
  -4  15   1        0.53        0.48      2.74 o
  -3  15   1       28.83       24.35      3.41 o
  -2  15   1       81.17       81.72      9.42 o
  -1  15   1       39.26       42.75      3.16 o
   0  15   1       52.34       54.26      3.35 o
   1  15   1       38.93       38.12      3.06 o
   2  15   1       81.62       74.87      6.10 o
   3  15   1       28.71       27.10      3.54 o
   4  15   1        0.53       -2.64      2.64 o
  -3  16   1       16.29       12.91      3.34 o
  -2  16   1       24.10       25.96      4.14 o
  -1  16   1        7.28        2.90      2.88 o
   0  16   1        1.29       -2.15      2.15 o
   1  16   1        7.28       13.55      3.21 o
   2  16   1       24.49       27.08      3.83 o
   3  16   1       16.27       19.82      3.47 o
  -2  17   1        3.41       -0.32      3.50 o
  -1  17   1       10.83        9.88      4.99 o
   0  17   1        7.04        0.79      2.48 o
   1  17   1       10.69        9.39      3.28 o
   2  17   1        3.35       -2.75      2.93 o
   0   0   2     1944.65     1976.13     24.86 o
   1   0   2    13323.26    13873.64    121.91 o
   2   0   2       13.84       15.78      0.64 o
   3   0   2      182.27      171.59      3.21 o
   4   0   2       30.82       23.04      1.39 o
   5   0   2       65.49       74.36      2.56 o
   6   0   2      770.02      777.09     29.94 o
   7   0   2       40.41       60.21      5.17 o
   8   0   2      179.74      188.94     18.04 o
   9   0   2        8.52       12.75      7.21 o
  -9   1   2        4.27       19.24      7.70 o
  -8   1   2       15.84       16.68      4.62 o
  -7   1   2      114.41      129.61      7.14 o
  -6   1   2      270.02      294.00     15.50 o
  -5   1   2      372.19      431.11      7.11 o
  -4   1   2     1021.41     1091.44     13.92 o
  -3   1   2      678.22      731.32      9.45 o
  -2   1   2      543.25      562.86      6.17 o
  -1   1   2     7692.24     7549.54     68.44 o
   0   1   2      497.44      405.41      3.48 o
   1   1   2     7704.67     7499.55     63.27 o
   2   1   2      547.85      561.39      7.22 o
   3   1   2      671.14      724.80     10.62 o
   4   1   2     1023.01     1080.34     13.88 o
   5   1   2      374.53      424.07      7.17 o
   6   1   2      269.84      288.71      7.43 o
   7   1   2      115.23      130.57      7.21 o
   8   1   2       15.81       20.20      4.79 o
   9   1   2        4.33       21.88      8.18 o
  -9   2   2        2.74       23.57      7.94 o
  -8   2   2       45.50       47.74      5.60 o
  -7   2   2       16.35        8.91      2.84 o
  -6   2   2       26.01       25.73      2.86 o
  -5   2   2       40.20       29.18      2.44 o
  -4   2   2      383.24      409.42      8.19 o
  -3   2   2      490.10      569.52      7.04 o
  -2   2   2      636.75      541.43      6.37 o
  -1   2   2     1666.96     1880.57     19.94 o
   0   2   2     4752.91     5412.00     47.80 o
   1   2   2     1675.02     1875.23     18.14 o
   2   2   2      642.91      544.16      6.46 o
   3   2   2      495.05      577.65      7.53 o
   4   2   2      390.29      422.43      6.18 o
   5   2   2       40.35       32.88      2.18 o
   6   2   2       26.07       25.27      2.90 o
   7   2   2       16.11       20.31      3.21 o
   8   2   2       45.58       43.67      5.41 o
   9   2   2        2.78       11.54      7.70 o
  -8   3   2       35.65       44.98      9.38 o
  -7   3   2        8.44       11.75      5.26 o
  -6   3   2       61.90       58.04      3.59 o
  -5   3   2       31.33       30.76      3.82 o
  -4   3   2      183.56      229.18      4.58 o
  -3   3   2      762.27      748.72      7.15 o
  -2   3   2      339.16      379.13      4.40 o
  -1   3   2      631.30      526.17      4.16 o
   0   3   2     1949.29     1712.40     11.84 o
   1   3   2      636.68      526.17      4.29 o
   2   3   2      345.65      377.92      4.22 o
   3   3   2      759.13      739.36     12.22 o
   4   3   2      183.21      233.21      4.07 o
   5   3   2       30.80       26.64      2.33 o
   6   3   2       61.11       55.85      3.59 o
   7   3   2        8.44       10.57      2.78 o
   8   3   2       35.63       42.51      4.23 o
  -8   4   2        1.40        4.16      4.33 o
  -7   4   2       67.98       68.42      6.15 o
  -6   4   2        6.63        0.07      2.74 o
  -5   4   2       56.73       50.72      3.06 o
  -4   4   2       75.79       59.79      1.78 o
  -3   4   2        3.37        1.20      0.68 o
  -2   4   2      286.42      345.01      4.38 o
  -1   4   2     1315.58     1249.40      9.21 o
   0   4   2     1641.95     1849.88     12.57 o
   1   4   2     1310.55     1245.76      8.75 o
   2   4   2      290.47      346.90      3.55 o
   3   4   2        3.28        1.09      1.43 o
   4   4   2       75.94       56.51      2.27 o
   5   4   2       57.31       54.19      2.74 o
   6   4   2        6.88        3.62      2.36 o
   7   4   2       67.98       68.45      4.36 o
   8   4   2        1.42        6.76      3.78 o
  -8   5   2        3.15        5.74      4.31 o
  -7   5   2        6.19        3.03      2.63 o
  -6   5   2       19.18       25.40      3.51 o
  -5   5   2      154.34      151.09      4.21 o
  -4   5   2      111.52      150.93      3.11 o
  -3   5   2      279.57      298.48      4.14 o
  -2   5   2      188.81      211.48      2.55 o
  -1   5   2      559.55      632.90      5.23 o
   0   5   2     1038.30     1228.11      8.81 o
   1   5   2      563.84      628.52      5.31 o
   2   5   2      188.15      207.02      2.45 o
   3   5   2      282.32      302.59      5.11 o
   4   5   2      111.64      143.66      3.68 o
   5   5   2      154.31      153.25      4.59 o
   6   5   2       19.24       27.50      3.31 o
   7   5   2        6.09       12.66      3.04 o
   8   5   2        3.16       -4.29      4.69 o
  -8   6   2       20.05       26.20      7.33 o
  -7   6   2       13.92       18.70      3.16 o
  -6   6   2       84.16       76.88     11.66 o
  -5   6   2       26.49       29.31      2.32 o
  -4   6   2      212.91      218.17      4.99 o
  -3   6   2       55.00       79.75      2.14 o
  -2   6   2      626.99      735.52      6.05 o
  -1   6   2      507.44      522.75      4.47 o
   0   6   2     2528.15     2970.12     21.15 o
   1   6   2      514.81      535.20      4.83 o
   2   6   2      624.76      726.47      7.14 o
   3   6   2       56.19       82.21      2.51 o
   4   6   2      210.93      218.66      5.49 o
   5   6   2       26.26       27.37      2.85 o
   6   6   2       83.32       78.85      5.31 o
   7   6   2       13.60       18.63      3.32 o
   8   6   2       19.91       29.96      5.03 o
  -8   7   2        5.76        9.08      5.17 o
  -7   7   2       50.68       40.27      4.51 o
  -6   7   2       10.78       10.44      3.25 o
  -5   7   2        9.88       11.70      1.96 o
  -4   7   2       41.99       45.32      2.58 o
  -3   7   2       82.09       59.20      2.39 o
  -2   7   2      692.36      691.72      6.42 o
  -1   7   2       33.03       54.57      1.41 o
   0   7   2      897.19      878.28      6.97 o
   1   7   2       34.05       55.34      1.43 o
   2   7   2      692.85      696.73      6.49 o
   3   7   2       82.88       64.43      2.42 o
   4   7   2       41.64       46.56      4.86 o
   5   7   2        9.89       11.51      2.05 o
   6   7   2       10.73        9.72      2.98 o
   7   7   2       50.66       37.24      4.85 o
   8   7   2        5.84        3.56      4.00 o
  -8   8   2       10.67       15.39      7.70 o
  -7   8   2       25.95       19.12      4.09 o
  -6   8   2       43.91       48.61     10.70 o
  -5   8   2       93.67       80.11      3.60 o
  -4   8   2      343.23      326.32      6.90 o
  -3   8   2       38.39       30.66      1.53 o
  -2   8   2      157.13      182.73      3.03 o
  -1   8   2       53.35       42.39      1.34 o
   0   8   2        8.80        9.65      0.93 o
   1   8   2       53.07       40.88      1.43 o
   2   8   2      154.85      182.89      3.22 o
   3   8   2       39.01       29.88      2.40 o
   4   8   2      342.01      331.83      7.26 o
   5   8   2       94.46       73.17      5.29 o
   6   8   2       44.36       44.80      4.74 o
   7   8   2       25.94       20.12      7.09 o
   8   8   2       10.71        4.44      4.14 o
  -7   9   2        7.71        7.76      4.09 o
  -6   9   2       15.76       10.12      3.34 o
  -5   9   2       10.86        8.41      2.50 o
  -4   9   2       85.80       93.21      3.85 o
  -3   9   2      105.56      114.33      3.35 o
  -2   9   2       78.16       87.16      2.17 o
  -1   9   2      157.06      124.41      2.58 o
   0   9   2       87.92       74.57      2.16 o
   1   9   2      155.61      118.52      2.59 o
   2   9   2       79.71       88.80      2.48 o
   3   9   2      107.81      113.60      3.43 o
   4   9   2       85.90       92.12      5.49 o
   5   9   2       10.91        6.54      8.42 o
   6   9   2       16.05       10.67      3.38 o
   7   9   2        7.65        7.09      7.94 o
  -7  10   2       24.47       22.10      4.40 o
  -6  10   2        3.96       -2.98      4.69 o
  -5  10   2       42.01       45.02     12.75 o
  -4  10   2       75.94       74.96      4.58 o
  -3  10   2      195.68      197.19      4.53 o
  -2  10   2       72.19       69.45      3.94 o
  -1  10   2      129.87      108.45      3.04 o
   0  10   2        4.54        6.79      1.28 o
   1  10   2      132.54      107.96      2.88 o
   2  10   2       71.52       73.41      2.49 o
   3  10   2      197.05      186.22      5.47 o
   4  10   2       76.00       79.64      3.63 o
   5  10   2       41.68       35.81      4.51 o
   6  10   2        4.04        3.15      3.49 o
   7  10   2       24.54       16.62      8.42 o
  -7  11   2        1.48       -1.76      4.81 o
  -6  11   2       32.37       28.99      4.49 o
  -5  11   2       50.92       56.35      4.57 o
  -4  11   2       11.73       14.36      2.36 o
  -3  11   2      115.67      113.15      4.44 o
  -2  11   2      187.82      200.68      4.46 o
  -1  11   2       70.26       60.92      2.52 o
   0  11   2       46.27       43.41      2.02 o
   1  11   2       70.04       59.16      2.61 o
   2  11   2      188.05      197.30      4.40 o
   3  11   2      113.75      112.68      4.50 o
   4  11   2       11.69       13.02      2.79 o
   5  11   2       51.04       51.69      5.26 o
   6  11   2       32.10       41.94      5.29 o
   7  11   2        1.52       -3.85      3.85 o
  -6  12   2        9.67        8.75      3.96 o
  -5  12   2        7.83        2.25      2.76 o
  -4  12   2       38.89       40.14      3.25 o
  -3  12   2        8.65        8.76      2.58 o
  -2  12   2        3.37        2.07      1.71 o
  -1  12   2       34.81       24.64      2.26 o
   0  12   2       27.24       32.77      2.46 o
   1  12   2       35.10       24.70      2.14 o
   2  12   2        3.67        4.12      1.94 o
   3  12   2        8.42        9.84      2.48 o
   4  12   2       39.87       41.28      3.37 o
   5  12   2        8.03        4.66      2.32 o
   6  12   2        9.80        3.40      5.17 o
  -6  13   2        1.51       -2.44      2.44 o
  -5  13   2        8.22        5.23      2.47 o
  -4  13   2       27.48       26.74      3.10 o
  -3  13   2       17.23       14.51      2.75 o
  -2  13   2       28.55       25.78      2.90 o
  -1  13   2       49.76       40.00      2.80 o
   0  13   2       66.36       65.68      3.51 o
   1  13   2       49.28       46.38      2.64 o
   2  13   2       29.30       30.04      2.77 o
   3  13   2       17.43        7.47      2.72 o
   4  13   2       27.52       25.23      3.16 o
   5  13   2        8.13       10.54      5.43 o
   6  13   2        1.59       -3.35      3.74 o
  -5  14   2        4.33        3.24      2.71 o
  -4  14   2        5.96        5.51      3.23 o
  -3  14   2       17.29       18.08      2.98 o
  -2  14   2       16.11       18.69      3.84 o
  -1  14   2       41.53       49.42      3.12 o
   0  14   2      103.31       97.67      4.72 o
   1  14   2       41.79       53.73      2.94 o
   2  14   2       16.35       17.03      2.66 o
   3  14   2       17.30       16.74      3.01 o
   4  14   2        6.11        4.90      2.65 o
   5  14   2        4.23        9.43      2.96 o
  -4  15   2        6.26        4.27      2.91 o
  -3  15   2        9.17        9.11      2.79 o
  -2  15   2       11.67       10.18      3.27 o
  -1  15   2       17.45       14.55      3.51 o
   0  15   2        5.41        1.77      2.18 o
   1  15   2       17.71       20.95      2.66 o
   2  15   2       11.66        9.92      2.64 o
   3  15   2        9.31       13.28      3.25 o
   4  15   2        6.29       -0.06      2.71 o
  -3  16   2        4.83        6.15      2.93 o
  -2  16   2       36.77       32.59      5.70 o
  -1  16   2       45.78       44.10      4.08 o
   0  16   2       54.74       57.85      3.67 o
   1  16   2       45.60       53.22      4.37 o
   2  16   2       36.39       34.80      3.98 o
   3  16   2        4.74        0.26      2.86 o
  -2  17   2        6.80        6.58      3.29 o
  -1  17   2        8.07        4.62      3.27 o
   0  17   2        7.72        9.01      2.83 o
   1  17   2        7.98        9.13      3.38 o
   2  17   2        6.98        7.34      4.90 o
   1   0   3     1028.67      972.77      7.99 o
   2   0   3      267.96      235.28      3.11 o
   3   0   3     2656.46     2913.43     28.84 o
   4   0   3      459.51      523.53      7.67 o
   5   0   3      153.02      162.55      4.09 o
   6   0   3      108.80      116.04      6.33 o
   7   0   3       18.40       23.63      4.81 o
   8   0   3        6.62        2.89      6.25 o
   9   0   3        0.76        1.44      7.21 o
  -9   1   3       29.52       38.48      8.90 o
  -8   1   3       45.03       44.49      7.94 o
  -7   1   3       92.11      112.42     12.75 o
  -6   1   3      198.84      195.76      7.36 o
  -5   1   3      152.16      170.53      4.28 o
  -4   1   3      299.97      279.84      5.01 o
  -3   1   3       47.22       43.52      1.48 o
  -2   1   3      146.35      104.36      1.56 o
  -1   1   3     2357.34     2391.68     21.03 o
   0   1   3       16.01        9.22      0.41 o
   1   1   3     2340.86     2348.03     21.36 o
   2   1   3      147.79      106.01      1.63 o
   3   1   3       48.29       45.31      1.41 o
   4   1   3      302.84      275.64      4.92 o
   5   1   3      151.79      166.83      4.18 o
   6   1   3      200.19      213.36      7.92 o
   7   1   3       92.99      125.11      6.95 o
   8   1   3       45.04       34.15      7.70 o
   9   1   3       29.48       34.15      8.66 o
  -9   2   3       10.02        8.18      7.45 o
  -8   2   3        3.71        6.97      6.25 o
  -7   2   3       53.30       65.48      5.31 o
  -6   2   3       27.99       27.22      2.82 o
  -5   2   3      230.86      245.32      9.07 o
  -4   2   3       40.15       30.75      1.58 o
  -3   2   3      168.80      172.99      2.51 o
  -2   2   3     1375.78     1343.24     11.52 o
  -1   2   3      208.49      190.13      1.86 o
   0   2   3      363.45      182.33      1.74 o
   1   2   3      209.49      187.78      2.28 o
   2   2   3     1387.38     1332.28     13.87 o
   3   2   3      170.36      171.04      2.15 o
   4   2   3       40.16       33.64      1.54 o
   5   2   3      231.18      248.56      5.24 o
   6   2   3       27.67       32.46      5.84 o
   7   2   3       53.32       61.75      4.17 o
   8   2   3        3.51       15.87      6.49 o
   9   2   3       10.00       13.23      7.94 o
  -8   3   3        0.04        5.29      6.25 o
  -7   3   3        2.18        0.04      3.24 o
  -6   3   3       12.59        5.18      2.27 o
  -5   3   3       30.87       25.68      2.15 o
  -4   3   3      367.62      327.02      5.63 o
  -3   3   3       97.12      121.39      2.20 o
  -2   3   3     2109.05     1974.40     20.96 o
  -1   3   3     2422.21     2320.37     17.23 o
   0   3   3      447.49      523.36      4.27 o
   1   3   3     2419.41     2311.37     21.02 o
   2   3   3     2107.70     1956.94     16.08 o
   3   3   3       96.78      117.95      2.67 o
   4   3   3      369.35      328.11      6.80 o
   5   3   3       30.68       28.45      2.10 o
   6   3   3       13.04        5.96      2.21 o
   7   3   3        2.11        5.86      2.62 o
   8   3   3        0.04        0.63      5.29 o
  -8   4   3       11.39       22.61      7.21 o
  -7   4   3        0.88        3.64      2.45 o
  -6   4   3       91.92      105.40      4.59 o
  -5   4   3       52.27       48.95      3.00 o
  -4   4   3       25.08       29.77      1.45 o
  -3   4   3      425.64      371.86      4.64 o
  -2   4   3       16.60       19.72      0.88 o
  -1   4   3      141.50      109.22      1.53 o
   0   4   3      681.96      537.49      4.51 o
   1   4   3      140.66      108.13      1.58 o
   2   4   3       16.01       18.91      1.03 o
   3   4   3      424.70      366.55      5.09 o
   4   4   3       25.18       23.69      2.29 o
   5   4   3       52.16       50.25      2.80 o
   6   4   3       92.48      102.14      4.17 o
   7   4   3        0.85        3.99      3.37 o
   8   4   3       11.62       10.81      5.53 o
  -8   5   3       10.18       21.16      7.45 o
  -7   5   3       13.01       16.02      3.06 o
  -6   5   3        3.77       -0.18      2.44 o
  -5   5   3       11.80       10.91      1.74 o
  -4   5   3       10.95       13.58      1.28 o
  -3   5   3      592.23      588.60      6.85 o
  -2   5   3       73.06      101.82      2.10 o
  -1   5   3     4438.61     4563.34     29.85 o
   0   5   3      407.96      554.63      4.81 o
   1   5   3     4436.69     4516.44     32.90 o
   2   5   3       73.08       98.67      1.95 o
   3   5   3      592.14      588.24      7.38 o
   4   5   3       11.02       14.55      1.54 o
   5   5   3       12.08        8.77      1.92 o
   6   5   3        3.81        1.41      2.47 o
   7   5   3       12.92       12.34      3.04 o
   8   5   3       10.19        9.36      5.89 o
  -8   6   3       23.28       31.74      8.18 o
  -7   6   3       14.93        5.00      4.69 o
  -6   6   3       38.07       44.34      4.04 o
  -5   6   3      135.48      133.45      4.08 o
  -4   6   3       11.36       15.48      1.35 o
  -3   6   3      316.31      357.64      5.30 o
  -2   6   3       22.68       24.02      0.93 o
  -1   6   3      904.32      988.46      7.42 o
   0   6   3      245.50      210.82      2.63 o
   1   6   3      901.64      971.25      8.84 o
   2   6   3       22.73       23.14      1.13 o
   3   6   3      315.58      358.64      5.48 o
   4   6   3       11.36       12.60      1.60 o
   5   6   3      134.44      137.61      5.38 o
   6   6   3       37.87       44.78      4.44 o
   7   6   3       14.72        5.06      2.73 o
   8   6   3       23.16       37.66      6.37 o
  -8   7   3        2.27       11.54      7.45 o
  -7   7   3       23.95       18.73      3.86 o
  -6   7   3       34.78       39.28      4.09 o
  -5   7   3       12.50       10.99      1.94 o
  -4   7   3      201.50      194.43      4.88 o
  -3   7   3      295.08      294.90      4.86 o
  -2   7   3     1039.04     1032.70      8.92 o
  -1   7   3      150.84      170.20      2.31 o
   0   7   3        0.39       -0.17      0.66 o
   1   7   3      151.87      169.16      2.35 o
   2   7   3     1036.44     1032.18      8.48 o
   3   7   3      295.10      297.74      5.90 o
   4   7   3      200.70      200.33      5.76 o
   5   7   3       12.47       17.07      9.38 o
   6   7   3       35.45       36.44      4.31 o
   7   7   3       23.90       21.52      6.49 o
   8   7   3        2.27        0.97      4.09 o
  -8   8   3        6.80       13.71      7.94 o
  -7   8   3       11.40        6.84      4.57 o
  -6   8   3       51.53       59.86      7.70 o
  -5   8   3       68.35       60.26      3.19 o
  -4   8   3       17.86       17.07      2.17 o
  -3   8   3      159.03      164.54      3.19 o
  -2   8   3      223.32      210.91      2.96 o
  -1   8   3       15.78       23.40      1.20 o
   0   8   3     1270.92     1206.58      9.32 o
   1   8   3       15.86       22.18      1.14 o
   2   8   3      221.53      202.28      2.95 o
   3   8   3      160.30      175.33      3.95 o
   4   8   3       17.94       19.53      2.32 o
   5   8   3       68.72       60.60      4.91 o
   6   8   3       51.87       58.56      5.53 o
   7   8   3       11.42        8.20      3.82 o
   8   8   3        6.92        6.16      4.31 o
  -7   9   3       23.14       31.88      4.62 o
  -6   9   3       30.70       31.23      6.01 o
  -5   9   3       17.42       18.60      3.46 o
  -4   9   3      122.90      120.25      3.33 o
  -3   9   3      169.48      168.00      3.78 o
  -2   9   3      109.02      109.08      2.36 o
  -1   9   3      157.57      136.37      3.18 o
   0   9   3        7.42        8.43      1.11 o
   1   9   3      157.23      132.61      2.91 o
   2   9   3      110.72      111.09      2.75 o
   3   9   3      169.04      160.67      3.70 o
   4   9   3      124.19      128.42     11.42 o
   5   9   3       17.60       18.40      3.64 o
   6   9   3       30.70       30.98      4.62 o
   7   9   3       23.15       22.56      4.76 o
  -7  10   3        3.78       -6.49      6.49 o
  -6  10   3        7.82        2.98      4.81 o
  -5  10   3       63.94       68.82      3.73 o
  -4  10   3      123.67      119.65      3.99 o
  -3  10   3      658.34      633.58     14.37 o
  -2  10   3      293.43      273.55      4.54 o
  -1  10   3      456.28      437.09      5.75 o
   0  10   3       28.21       31.08      1.86 o
   1  10   3      455.82      435.41      6.85 o
   2  10   3      293.30      276.36      4.45 o
   3  10   3      655.51      646.80      9.78 o
   4  10   3      123.59      121.33      5.52 o
   5  10   3       63.93       74.21      5.78 o
   6  10   3        7.81       12.29      4.81 o
   7  10   3        3.80        3.26      3.90 o
  -7  11   3       11.66        2.40      7.70 o
  -6  11   3       16.14       14.93      4.69 o
  -5  11   3       74.94       75.44      3.79 o
  -4  11   3       64.99       71.99      3.70 o
  -3  11   3       38.23       35.63      4.41 o
  -2  11   3        7.18        4.15      1.54 o
  -1  11   3       30.40       25.46      2.41 o
   0  11   3       46.71       56.23      3.05 o
   1  11   3       30.96       22.56      2.03 o
   2  11   3        7.04        5.48      1.97 o
   3  11   3       38.75       37.69      2.72 o
   4  11   3       64.85       71.58      4.08 o
   5  11   3       74.90       82.96      6.12 o
   6  11   3       16.03       15.47      4.40 o
   7  11   3       11.68       17.91      4.84 o
  -6  12   3       66.22       70.50      6.30 o
  -5  12   3       45.66       48.37      3.51 o
  -4  12   3        0.84       -1.15      2.20 o
  -3  12   3        5.96        3.55      2.29 o
  -2  12   3      110.93      101.77      4.39 o
  -1  12   3      101.16       90.91      3.55 o
   0  12   3        8.59       10.46      1.98 o
   1  12   3      100.76       90.86      3.21 o
   2  12   3      110.57      104.14      3.96 o
   3  12   3        5.94        7.11      3.48 o
   4  12   3        0.83        1.26      2.28 o
   5  12   3       45.44       45.29      3.48 o
   6  12   3       66.19       65.24     10.46 o
  -6  13   3        8.26        6.13      2.73 o
  -5  13   3        5.89        2.05      3.99 o
  -4  13   3       24.30       20.94      2.95 o
  -3  13   3       60.20       59.36      3.85 o
  -2  13   3      116.10      129.86      8.56 o
  -1  13   3      131.67      126.02      4.18 o
   0  13   3        8.96       15.69      2.50 o
   1  13   3      131.42      133.39      3.98 o
   2  13   3      115.88      119.15      4.45 o
   3  13   3       60.05       60.87      4.04 o
   4  13   3       24.53       28.10      3.41 o
   5  13   3        5.92        3.55      2.68 o
   6  13   3        8.49       11.26      4.39 o
  -5  14   3       46.35       46.14      3.94 o
  -4  14   3       16.10       19.51      3.16 o
  -3  14   3       68.99       71.60      4.30 o
  -2  14   3       68.68       69.63      4.24 o
  -1  14   3        2.54        2.54      1.98 o
   0  14   3       10.41        9.08      2.18 o
   1  14   3        2.62        2.15      1.90 o
   2  14   3       69.22       70.44      3.80 o
   3  14   3       69.10       76.33      4.50 o
   4  14   3       16.12       17.52      5.09 o
   5  14   3       46.26       48.44      4.07 o
  -4  15   3        2.57       -0.41      2.58 o
  -3  15   3       18.90       18.04      3.23 o
  -2  15   3        0.09       -2.43      2.43 o
  -1  15   3       53.01       56.53      3.47 o
   0  15   3        2.33        3.45      2.13 o
   1  15   3       53.13       59.28      4.79 o
   2  15   3        0.09        0.82      2.31 o
   3  15   3       18.92       15.58      3.31 o
   4  15   3        2.59        0.75      4.58 o
  -3  16   3       24.00       23.08      3.70 o
  -2  16   3       91.06       97.66      5.40 o
  -1  16   3        6.25        5.59      3.03 o
   0  16   3       22.02       31.72      3.23 o
   1  16   3        6.27        4.21      2.83 o
   2  16   3       90.96      108.27      4.96 o
   3  16   3       24.30       22.64      4.49 o
  -2  17   3       36.29       40.74      4.33 o
  -1  17   3       33.35       24.02      3.89 o
   0  17   3       24.35       26.96      3.32 o
   1  17   3       33.41       30.26      5.45 o
   2  17   3       36.04       53.86      4.66 o
   0   0   4    11789.27    13556.83    166.54 o
   1   0   4        0.87        1.60      0.46 o
   2   0   4     1217.87     1446.47     16.10 o
   3   0   4       10.06       13.56      0.91 o
   4   0   4        3.67        4.06      1.03 o
   5   0   4      214.37      235.64      4.89 o
   6   0   4      133.79      149.46      6.61 o
   7   0   4      170.61      201.04     12.02 o
   8   0   4        6.06       15.15      6.97 o
   9   0   4       12.94       14.19      8.18 o
  -8   1   4       13.75       27.90      7.45 o
  -7   1   4        3.09        3.85      5.77 o
  -6   1   4      102.49      123.02     10.94 o
  -5   1   4      119.58      137.46      3.79 o
  -4   1   4      108.23       92.72      2.32 o
  -3   1   4      640.63      629.39      7.51 o
  -2   1   4      210.16      249.33      2.85 o
  -1   1   4     2712.80     2778.50     22.24 o
   0   1   4     3969.12     3732.58     34.75 o
   1   1   4     2710.75     2791.38     28.37 o
   2   1   4      213.92      248.99      2.68 o
   3   1   4      642.69      646.20      9.27 o
   4   1   4      109.27       95.14      2.72 o
   5   1   4      118.40      134.07      3.71 o
   6   1   4      103.72      112.75      4.76 o
   7   1   4        2.99        2.16      5.53 o
   8   1   4       13.93       19.72      6.97 o
  -8   2   4        6.00        2.65      6.49 o
  -7   2   4        2.37        1.92      5.53 o
  -6   2   4       43.83       34.96      2.86 o
  -5   2   4      270.48      275.95      5.45 o
  -4   2   4      665.95      625.01      9.04 o
  -3   2   4      122.15      113.63      1.93 o
  -2   2   4     1021.43      994.68      8.91 o
  -1   2   4      843.07      895.25      8.36 o
   0   2   4      156.33      141.40      1.76 o
   1   2   4      837.65      893.55      7.44 o
   2   2   4     1014.06      983.32      9.61 o
   3   2   4      124.82      112.38      2.29 o
   4   2   4      661.02      631.20      5.75 o
   5   2   4      269.71      282.33      5.60 o
   6   2   4       44.68       45.59      3.34 o
   7   2   4        2.33       10.62      5.05 o
   8   2   4        5.96        0.96      6.25 o
  -8   3   4        9.32       22.61      7.45 o
  -7   3   4       23.19       22.36      6.73 o
  -6   3   4       24.17       22.65      3.73 o
  -5   3   4        3.68        1.73      1.55 o
  -4   3   4       32.92       28.82      1.61 o
  -3   3   4      364.63      372.73      4.03 o
  -2   3   4      726.15      632.02      6.79 o
  -1   3   4     1076.84     1068.09      8.59 o
   0   3   4      824.43      610.77      4.89 o
   1   3   4     1068.69     1047.06      8.42 o
   2   3   4      721.90      619.80      6.55 o
   3   3   4      365.72      365.72      5.94 o
   4   3   4       32.71       26.41      2.14 o
   5   3   4        3.85        0.43      1.40 o
   6   3   4       24.04       26.41      2.87 o
   7   3   4       23.02       21.36      4.33 o
   8   3   4        9.64       10.18      4.18 o
  -8   4   4        1.58        6.25      6.49 o
  -7   4   4       61.82       76.23      8.90 o
  -6   4   4       18.27       17.93      2.64 o
  -5   4   4        8.10        3.19      1.78 o
  -4   4   4      174.65      141.77      2.92 o
  -3   4   4       16.53       14.50      0.98 o
  -2   4   4      418.51      397.21      4.65 o
  -1   4   4     1423.71     1405.60     10.14 o
   0   4   4        2.12        0.90      0.50 o
   1   4   4     1424.11     1391.15     10.35 o
   2   4   4      421.77      393.80      4.35 o
   3   4   4       17.23       10.75      1.16 o
   4   4   4      174.89      136.97      4.65 o
   5   4   4        7.78        2.71      1.81 o
   6   4   4       18.77       18.54      2.59 o
   7   4   4       62.07       71.30      5.58 o
   8   4   4        1.63        0.43      6.25 o
  -8   5   4        3.32       -4.33      5.77 o
  -7   5   4        1.17        0.96      5.77 o
  -6   5   4        3.32        5.34      2.44 o
  -5   5   4      250.83      264.38      5.45 o
  -4   5   4       42.73       35.77      1.66 o
  -3   5   4     1160.09     1215.86     12.71 o
  -2   5   4      133.17      182.88      2.43 o
  -1   5   4      408.07      425.76      3.69 o
   0   5   4       50.08       46.70      1.22 o
   1   5   4      405.39      409.67      3.93 o
   2   5   4      132.62      185.58      2.66 o
   3   5   4     1155.37     1201.94     11.77 o
   4   5   4       43.38       34.76      2.01 o
   5   5   4      249.90      259.58      7.15 o
   6   5   4        3.21       -1.53      4.21 o
   7   5   4        1.24        0.38      3.49 o
   8   5   4        3.33        1.13      4.93 o
  -8   6   4        8.89       14.91      7.45 o
  -7   6   4       22.06       39.44      7.70 o
  -6   6   4       39.73       35.26      3.76 o
  -5   6   4       75.76       89.67      3.75 o
  -4   6   4       98.35       91.22      2.55 o
  -3   6   4      187.48      203.50      3.79 o
  -2   6   4      278.82      242.47      3.11 o
  -1   6   4     1177.90     1286.76      9.38 o
   0   6   4     1536.73     1490.38     11.35 o
   1   6   4     1175.28     1280.64      9.46 o
   2   6   4      279.22      248.36      3.19 o
   3   6   4      186.93      204.17      4.85 o
   4   6   4       98.44       88.17      3.09 o
   5   6   4       75.45       89.49      4.52 o
   6   6   4       40.16       39.01      4.27 o
   7   6   4       22.00       19.92      4.14 o
   8   6   4        8.77        8.87      4.27 o
  -8   7   4       17.26       36.31      8.66 o
  -6   7   4       89.51       97.56      5.37 o
  -5   7   4       41.06       45.71      3.07 o
  -4   7   4      296.63      295.15      6.10 o
  -3   7   4      274.67      293.94      4.23 o
  -2   7   4       36.39       24.68      1.09 o
  -1   7   4      153.69      151.83      2.34 o
   0   7   4      101.65       81.87      1.90 o
   1   7   4      151.68      148.26      2.23 o
   2   7   4       37.22       27.39      1.21 o
   3   7   4      274.25      291.11      4.33 o
   4   7   4      296.37      299.69      6.65 o
   5   7   4       40.91       43.01      4.10 o
   6   7   4       88.74       90.60      5.89 o
   7   7   4       22.14       20.35      4.39 o
   8   7   4       17.41       17.33      5.03 o
  -8   8   4        0.06       -6.01      6.73 o
  -6   8   4       10.49       10.90      3.97 o
  -5   8   4       43.79       46.47      3.23 o
  -4   8   4      224.37      220.92      5.44 o
  -3   8   4      102.76      117.14      2.79 o
  -2   8   4      409.50      390.69      4.39 o
  -1   8   4       72.79       51.91      1.69 o
   0   8   4        0.38        2.80      0.91 o
   1   8   4       73.49       51.85      1.50 o
   2   8   4      412.48      382.42      4.31 o
   3   8   4      104.27      124.31      3.41 o
   4   8   4      227.17      223.55      8.15 o
   5   8   4       44.45       36.79      4.21 o
   6   8   4       10.88        6.62      3.42 o
   7   8   4       35.93       41.22      5.65 o
  -6   9   4        5.07        4.84      2.98 o
  -5   9   4      174.07      176.60      7.15 o
  -4   9   4       54.05       50.94      2.43 o
  -3   9   4      466.19      462.81      8.42 o
  -2   9   4       71.11       69.84      1.97 o
  -1   9   4      155.97      167.86      3.01 o
   0   9   4      215.06      199.14      3.33 o
   1   9   4      157.45      172.83      3.32 o
   2   9   4       71.71       65.62      2.42 o
   3   9   4      463.70      449.76      8.44 o
   4   9   4       53.96       53.99      4.74 o
   5   9   4      174.58      163.07      7.56 o
   6   9   4        4.96        3.21      3.01 o
   7   9   4        5.25        2.87      3.74 o
  -6  10   4        6.22        5.38      3.28 o
  -5  10   4        9.02        3.89      1.94 o
  -4  10   4        9.89       10.32      1.92 o
  -3  10   4       38.88       40.70      2.37 o
  -2  10   4       64.48       68.04      2.29 o
  -1  10   4      711.98      696.27      7.90 o
   0  10   4        0.02        0.83      1.13 o
   1  10   4      711.31      690.49      7.43 o
   2  10   4       63.59       67.41      2.53 o
   3  10   4       39.06       38.00      2.63 o
   4  10   4        9.86        9.91      2.13 o
   5  10   4        8.86        0.94      3.02 o
   6  10   4        6.10        6.88      3.71 o
   7  10   4        3.55        1.36      3.93 o
  -6  11   4       49.18       39.80      4.91 o
  -5  11   4       30.46       29.91      5.70 o
  -4  11   4       57.74       53.17      3.28 o
  -3  11   4      248.78      250.11      6.43 o
  -2  11   4       18.88       20.57      1.72 o
  -1  11   4      199.85      200.92      5.00 o
   0  11   4        1.04       -1.26      1.26 o
   1  11   4      200.60      203.58      4.47 o
   2  11   4       19.30       17.05      2.26 o
   3  11   4      250.73      264.72      8.16 o
   4  11   4       57.32       53.75      3.37 o
   5  11   4       30.86       28.57      4.54 o
   6  11   4       49.00       41.89      5.53 o
  -6  12   4        0.43       -0.90      2.35 o
  -5  12   4        0.62        0.38      2.17 o
  -4  12   4      163.51      150.78      5.42 o
  -3  12   4       18.56       19.82      2.75 o
  -2  12   4       62.00       67.04      3.71 o
  -1  12   4       23.20       20.95      2.22 o
   0  12   4        7.29        9.40      1.90 o
   1  12   4       23.44       26.51      2.16 o
   2  12   4       61.12       60.32      3.29 o
   3  12   4       18.84       21.47      2.60 o
   4  12   4      163.03      171.45     12.81 o
   5  12   4        0.66        0.28      3.90 o
   6  12   4        0.47       -4.57      4.57 o
  -5  13   4        1.38       -0.66      2.37 o
  -4  13   4       11.22       13.05      2.71 o
  -3  13   4       29.68       31.28      3.46 o
  -2  13   4        8.76       10.49      2.51 o
  -1  13   4       29.06       31.14      2.63 o
   0  13   4      223.86      216.85      5.40 o
   1  13   4       28.51       32.97      2.46 o
   2  13   4        8.95       14.71      4.51 o
   3  13   4       29.45       29.90      2.94 o
   4  13   4       11.34       12.09      2.89 o
   5  13   4        1.37       -0.77      2.54 o
  -5  14   4        5.41        2.69      7.47 o
  -4  14   4        3.48        0.64      2.53 o
  -3  14   4        1.41        1.90      3.00 o
  -2  14   4       61.11       69.20      5.20 o
  -1  14   4       77.55       83.04      3.78 o
   0  14   4      187.13      191.77      5.30 o
   1  14   4       77.87       86.91      3.55 o
   2  14   4       61.01       70.09      3.83 o
   3  14   4        1.47        3.62      2.55 o
   4  14   4        3.42        0.22      2.56 o
   5  14   4        5.41        6.02      2.89 o
  -4  15   4        6.42        6.07      2.94 o
  -3  15   4       47.16       51.55      4.38 o
  -2  15   4        9.34       12.80      3.41 o
  -1  15   4       19.70       28.18      3.38 o
   0  15   4       10.02       13.40      2.53 o
   1  15   4       19.60       27.40      4.03 o
   2  15   4        9.51       20.97      2.94 o
   3  15   4       47.35       47.94      4.46 o
   4  15   4        6.55        3.30      3.04 o
  -3  16   4       10.90        9.38      3.15 o
  -2  16   4       53.41       68.57      4.71 o
  -1  16   4       37.17       33.51      3.70 o
   0  16   4       43.05       49.71      3.57 o
   1  16   4       37.23       39.70      4.06 o
   2  16   4       53.40       62.89      4.13 o
   3  16   4       10.77       11.91      3.43 o
  -2  17   4       12.20       15.07      4.09 o
  -1  17   4        5.42        4.20      3.24 o
   0  17   4      122.83      163.13      5.87 o
   1  17   4        5.33        5.74      3.29 o
   2  17   4       12.16       17.32      4.27 o
   1   0   5     1750.11     1774.87     15.55 o
   2   0   5      153.23      214.50      2.56 o
   3   0   5       17.43       10.08      0.88 o
   4   0   5       92.32       73.05      2.11 o
   5   0   5      268.87      311.37      7.06 o
   6   0   5        8.59       13.37      3.25 o
   7   0   5        4.76       10.58      5.77 o
   8   0   5        1.35       -2.89      6.01 o
  -8   1   5       21.40       34.87      7.94 o
  -7   1   5       52.55       69.74      8.66 o
  -6   1   5       79.09       89.74      5.34 o
  -5   1   5       52.26       63.05      6.01 o
  -4   1   5       28.72       31.17      1.20 o
  -3   1   5      381.10      385.68      4.18 o
  -2   1   5       54.95       55.78      1.08 o
  -1   1   5     2170.74     2280.86     17.58 o
   0   1   5      907.38     1207.24     11.84 o
   1   1   5     2179.66     2266.78     20.10 o
   2   1   5       52.83       54.90      1.30 o
   3   1   5      378.01      370.96      4.66 o
   4   1   5       28.11       31.00      1.18 o
   5   1   5       53.15       66.25      3.52 o
   6   1   5       78.01       83.41      7.08 o
   7   1   5       52.20       60.60      8.18 o
   8   1   5       21.51       32.71      8.18 o
  -8   2   5       18.25        4.81      6.73 o
  -7   2   5        4.86       18.28      6.25 o
  -6   2   5      102.57      110.65      4.50 o
  -5   2   5      167.39      152.44      5.60 o
  -4   2   5       37.93       44.61      1.67 o
  -3   2   5     1050.70     1089.76     12.78 o
  -2   2   5     1123.95     1006.11      9.22 o
  -1   2   5     2298.76     2339.74     18.11 o
   0   2   5      612.86      498.20      4.49 o
   1   2   5     2305.79     2295.33     18.18 o
   2   2   5     1123.50      991.01      9.77 o
   3   2   5     1047.18     1052.27     20.34 o
   4   2   5       38.27       41.69      1.63 o
   5   2   5      168.68      136.53      3.51 o
   6   2   5      102.43      112.82      4.13 o
   7   2   5        4.63        3.57      4.57 o
   8   2   5       18.47       13.23      6.73 o
  -8   3   5        2.94        5.53      6.73 o
  -7   3   5       50.41       42.32      7.70 o
  -6   3   5       55.12       57.29      3.52 o
  -5   3   5      318.29      336.14      7.23 o
  -4   3   5       54.79       51.37      1.56 o
  -3   3   5       15.23       15.45      0.94 o
  -2   3   5      502.56      587.09      5.79 o
  -1   3   5       19.46       23.13      0.79 o
   0   3   5       18.10       39.41      1.02 o
   1   3   5       18.67       21.84      0.75 o
   2   3   5      498.83      579.27      6.17 o
   3   3   5       16.53       16.42      2.32 o
   4   3   5       55.89       50.63      2.34 o
   5   3   5      314.64      332.31      8.91 o
   6   3   5       55.32       53.13      3.50 o
   7   3   5       50.21       50.11      5.07 o
   8   3   5        3.00        4.71      4.09 o
  -8   4   5        2.12        8.90      6.97 o
  -7   4   5       46.21       56.03      8.18 o
  -6   4   5        2.97        6.89      2.23 o
  -5   4   5      230.28      233.89      6.89 o
  -4   4   5       61.87       85.78      2.34 o
  -3   4   5      529.43      569.02      5.80 o
  -2   4   5      209.74      188.36      2.20 o
  -1   4   5      172.30      215.38      2.47 o
   0   4   5      173.51      129.99      1.82 o
   1   4   5      169.24      215.27      2.34 o
   2   4   5      208.45      187.13      2.75 o
   3   4   5      528.56      558.37      6.30 o
   4   4   5       60.97       84.51      3.14 o
   5   4   5      231.79      227.86      7.97 o
   6   4   5        2.80        1.72      2.66 o
   7   4   5       46.54       46.10      6.13 o
   8   4   5        2.07        2.13     11.06 o
  -8   5   5       14.07       33.43      8.42 o
  -7   5   5       84.46       72.14      9.14 o
  -6   5   5       14.66       14.32      4.69 o
  -5   5   5      126.03      128.84      6.25 o
  -4   5   5       82.00       87.09      3.18 o
  -3   5   5       34.07       31.65      1.14 o
  -2   5   5      375.92      337.08      3.71 o
  -1   5   5      130.32      155.18      2.19 o
   0   5   5      231.04      156.30      3.22 o
   1   5   5      132.12      159.40      2.00 o
   2   5   5      380.04      339.06      3.74 o
   3   5   5       34.52       31.17      1.39 o
   4   5   5       81.83       81.02      2.95 o
   5   5   5      126.10      126.38      5.34 o
   6   5   5       14.18       10.77      3.16 o
   7   5   5       84.47       83.52      6.29 o
   8   5   5       13.72       16.11      4.67 o
  -8   6   5        5.10       13.47      6.97 o
  -7   6   5       99.44      105.81     10.58 o
  -6   6   5       51.10       58.20      4.39 o
  -5   6   5       55.23       67.49      4.27 o
  -4   6   5       23.55       31.28      1.74 o
  -3   6   5      184.95      205.08      2.81 o
  -2   6   5       80.06       75.38      1.77 o
  -1   6   5      251.41      266.61      3.06 o
   0   6   5       27.51       23.09      1.03 o
   1   6   5      253.87      267.34      3.12 o
   2   6   5       81.95       78.32      1.99 o
   3   6   5      183.49      197.93      3.54 o
   4   6   5       22.63       27.90      1.97 o
   5   6   5       55.47       59.20      5.89 o
   6   6   5       50.68       54.11      5.03 o
   7   6   5       99.16      102.23      6.78 o
   8   6   5        5.09        2.48      4.04 o
  -8   7   5        0.56       -6.49      6.49 o
  -6   7   5       29.49       23.57      6.25 o
  -5   7   5       65.78       71.49      4.39 o
  -4   7   5      102.09      111.27      3.77 o
  -3   7   5       63.26       58.13      1.98 o
  -2   7   5       26.02       33.98      1.26 o
  -1   7   5        7.52        5.15      0.82 o
   0   7   5      350.15      451.19      4.79 o
   1   7   5        7.69        6.46      0.89 o
   2   7   5       26.41       33.70      1.38 o
   3   7   5       65.59       61.22      2.59 o
   4   7   5      103.33      110.67      3.88 o
   5   7   5       65.52       71.94      5.65 o
   6   7   5       29.49       34.64      5.65 o
   7   7   5       37.85       38.18      4.91 o
   8   7   5        0.58        3.24      4.44 o
  -6   8   5       25.95       16.11      6.25 o
  -5   8   5        5.00       -2.40      6.61 o
  -4   8   5        4.12        5.03      1.41 o
  -3   8   5        6.96        7.42      1.30 o
  -2   8   5      135.87      149.17      2.57 o
  -1   8   5       52.81       47.58      1.65 o
   0   8   5       11.89       18.43      1.24 o
   1   8   5       52.32       47.42      1.78 o
   2   8   5      137.76      157.05      2.77 o
   3   8   5        6.67        7.63      1.26 o
   4   8   5        4.01        6.17      4.33 o
   5   8   5        4.96        4.46      2.75 o
   6   8   5       25.68       27.83      4.44 o
   7   8   5       26.53       37.48      5.26 o
  -6   9   5        2.39        0.24      5.05 o
  -5   9   5       64.37       69.58      3.34 o
  -4   9   5      274.70      278.21      6.36 o
  -3   9   5       62.15       63.81      2.45 o
  -2   9   5      396.16      371.04      6.03 o
  -1   9   5      413.95      424.35      5.10 o
   0   9   5       45.47       42.80      2.03 o
   1   9   5      414.87      418.91      5.18 o
   2   9   5      395.87      369.81      5.01 o
   3   9   5       62.13       63.64      2.74 o
   4   9   5      273.30      275.48      9.48 o
   5   9   5       64.54       72.51      6.49 o
   6   9   5        2.52        0.99      4.21 o
   7   9   5       12.66        6.49      4.40 o
  -6  10   5       53.13       47.38      7.70 o
  -5  10   5       15.05       16.71      2.81 o
  -4  10   5       40.48       45.49      3.06 o
  -3  10   5      171.52      172.29      4.22 o
  -2  10   5       76.14       80.50      2.51 o
  -1  10   5       21.25       20.32      1.64 o
   0  10   5      162.57      189.59      3.50 o
   1  10   5       21.51       20.52      1.60 o
   2  10   5       77.90       78.04      3.14 o
   3  10   5      172.93      178.27      4.78 o
   4  10   5       41.10       45.19      3.03 o
   5  10   5       15.13       17.79      4.14 o
   6  10   5       52.80       52.79      5.49 o
   7  10   5       39.82       36.95      5.49 o
  -6  11   5        5.10        1.91      2.62 o
  -5  11   5       35.97       31.56      4.09 o
  -4  11   5       15.82       15.12      2.45 o
  -3  11   5      159.07      155.66      4.67 o
  -2  11   5       89.30       91.32      2.86 o
  -1  11   5      227.69      220.29      4.27 o
   0  11   5        0.38       -0.74      1.35 o
   1  11   5      227.08      228.19      5.05 o
   2  11   5       87.97       90.26      3.33 o
   3  11   5      157.41      158.41      4.77 o
   4  11   5       15.91       21.99      2.77 o
   5  11   5       35.46       32.78      3.70 o
   6  11   5        5.25       -1.75      4.33 o
  -6  12   5        4.53       -1.17      2.94 o
  -5  12   5       30.22       28.77      3.04 o
  -4  12   5       19.30       17.12      2.68 o
  -3  12   5       27.85       24.34      2.90 o
  -2  12   5        0.44       -0.32      1.58 o
  -1  12   5       23.45       27.24      2.18 o
   0  12   5       55.91       52.25      2.54 o
   1  12   5       24.44       25.18      2.70 o
   2  12   5        0.44       -0.43      1.84 o
   3  12   5       27.83       29.34      3.89 o
   4  12   5       19.15       20.10      2.98 o
   5  12   5       30.52       37.58      3.42 o
   6  12   5        4.45        3.72      4.36 o
  -5  13   5       14.73       11.07      3.06 o
  -4  13   5       33.32       35.81      3.46 o
  -3  13   5       84.62       93.07      4.52 o
  -2  13   5       27.26       27.47      2.99 o
  -1  13   5       19.79       19.99      2.15 o
   0  13   5       29.81       38.43      2.84 o
   1  13   5       19.53       20.28      2.29 o
   2  13   5       26.83       31.14      2.95 o
   3  13   5       83.69       88.55      4.16 o
   4  13   5       32.88       36.12      4.38 o
   5  13   5       14.71       17.66      3.18 o
  -5  14   5        5.23        1.70      3.17 o
  -4  14   5       30.32       40.58      3.74 o
  -3  14   5        7.15        5.77      2.83 o
  -2  14   5        2.77       -1.11      2.30 o
  -1  14   5        8.49        5.34      2.11 o
   0  14   5        3.59        3.59      2.13 o
   1  14   5        8.22       10.36      2.51 o
   2  14   5        2.75        0.33      3.12 o
   3  14   5        7.27        1.26      2.33 o
   4  14   5       30.54       40.03      3.92 o
   5  14   5        5.16        2.53      3.83 o
  -4  15   5        3.13       -0.34      2.81 o
  -3  15   5       18.58       14.79      3.14 o
  -2  15   5       27.07       30.26      3.54 o
  -1  15   5        2.21        1.28      2.14 o
   0  15   5       16.98       22.09      2.76 o
   1  15   5        2.18        0.38      2.57 o
   2  15   5       27.10       37.96      3.48 o
   3  15   5       18.55       20.08      3.02 o
   4  15   5        3.14       -3.06      4.97 o
  -3  16   5       52.10       54.14      4.42 o
  -2  16   5       33.22       27.23      3.79 o
  -1  16   5       15.14       25.83      3.68 o
   0  16   5        0.14       -0.48      2.35 o
   1  16   5       15.03       25.85      3.78 o
   2  16   5       32.96       35.12      5.03 o
   3  16   5       51.81       52.33      4.62 o
  -1  17   5        2.79       -2.64      2.94 o
   0  17   5       31.18       33.86      4.28 o
   1  17   5        2.79        9.46      3.41 o
   0   0   6     5903.29     5917.06     72.42 o
   1   0   6        4.18        1.41      0.62 o
   3   0   6       18.10       29.56      2.81 o
   4   0   6      132.08      143.68      2.78 o
   5   0   6      917.84      947.68     15.63 o
   6   0   6      165.67      169.30     11.30 o
   7   0   6      153.41      120.48     10.10 o
   8   0   6       37.64       50.98      9.14 o
  -8   1   6        1.13        3.85      6.73 o
  -7   1   6       21.29       19.24      6.49 o
  -6   1   6       28.28       41.12      6.73 o
  -5   1   6      302.18      315.75      8.61 o
  -4   1   6      120.59      108.97      2.49 o
  -3   1   6      329.78      276.61      4.00 o
  -2   1   6      314.68      348.94      4.25 o
  -1   1   6      728.36      800.14      6.64 o
   0   1   6     2147.71     2490.97     30.25 o
   1   1   6      720.09      793.61      7.99 o
   2   1   6      309.33      352.02      5.17 o
   3   1   6      327.67      272.53      6.20 o
   4   1   6      119.43      106.29      2.18 o
   5   1   6      302.46      295.50      4.75 o
   6   1   6       28.22       31.50      2.78 o
   7   1   6       21.20       28.13      2.85 o
   8   1   6        1.14       -3.13      6.73 o
  -8   2   6        3.71       11.78      7.45 o
  -7   2   6       75.71       94.03      9.62 o
  -6   2   6       24.53       20.20      6.01 o
  -5   2   6      268.33      274.98     11.25 o
  -4   2   6      377.93      449.26      6.11 o
  -3   2   6      351.61      326.09      3.73 o
  -2   2   6      529.54      595.40      5.03 o
  -1   2   6      479.30      432.22      3.88 o
   0   2   6      225.25      214.44      2.35 o
   1   2   6      483.09      431.48      6.58 o
   2   2   6      530.52      589.70      6.31 o
   3   2   6      349.34      310.18      5.00 o
   4   2   6      377.95      442.72      8.82 o
   5   2   6      267.89      274.95      4.76 o
   6   2   6       24.30       34.30      8.42 o
   7   2   6       75.42       78.48      8.78 o
   8   2   6        3.69       11.78      7.21 o
  -8   3   6        6.17       -2.16      6.25 o
  -7   3   6       27.40       15.39      6.49 o
  -6   3   6      136.81      137.80     10.34 o
  -5   3   6      139.49      147.55      7.96 o
  -4   3   6       25.75       18.66      1.15 o
  -3   3   6       77.07       84.72      1.52 o
  -2   3   6      516.34      644.80      5.35 o
  -1   3   6      401.19      335.08      3.44 o
   0   3   6      781.32      979.69      7.87 o
   1   3   6      405.46      336.96      3.92 o
   2   3   6      518.93      636.66      6.96 o
   3   3   6       75.57       85.36      2.31 o
   4   3   6       25.32       14.66      1.73 o
   5   3   6      140.43      139.71      4.92 o
   6   3   6      136.52      138.75      9.62 o
   7   3   6       28.19       27.77      4.39 o
   8   3   6        6.17        3.86      4.09 o
  -8   4   6       42.46       54.83      9.38 o
  -7   4   6       23.25       26.45      7.45 o
  -6   4   6       48.18       43.29      6.97 o
  -5   4   6      172.28      183.32      4.78 o
  -4   4   6       28.11       28.57      1.45 o
  -3   4   6      389.11      426.23      5.29 o
  -2   4   6      686.52      832.57      6.79 o
  -1   4   6      232.22      285.17      3.56 o
   0   4   6      165.44       81.95      1.58 o
   1   4   6      231.38      281.42      3.28 o
   2   4   6      681.54      810.67      7.76 o
   3   4   6      390.39      414.51      5.34 o
   4   4   6       28.09       25.33      2.12 o
   5   4   6      173.44      177.79      7.19 o
   6   4   6       47.87       32.85      4.14 o
   7   4   6       23.37       14.42      3.96 o
   8   4   6       42.59       61.86      6.36 o
  -8   5   6        0.65       10.34      7.45 o
  -7   5   6       25.57       39.68      7.70 o
  -6   5   6       16.51       17.31      6.01 o
  -5   5   6      102.20      117.61      5.14 o
  -4   5   6      385.50      363.60      6.28 o
  -3   5   6      164.33      195.84      2.74 o
  -2   5   6      496.23      470.97      4.35 o
  -1   5   6      444.59      546.19      5.08 o
   0   5   6      210.52      201.89      2.53 o
   1   5   6      444.07      547.94      4.80 o
   2   5   6      493.36      460.68      5.67 o
   3   5   6      163.91      193.93      3.14 o
   4   5   6      384.75      352.67      9.30 o
   5   5   6      102.20      105.24      5.82 o
   6   5   6       17.12       15.25      3.69 o
   7   5   6       25.64       17.29      4.14 o
   8   5   6        0.66       -3.68      3.68 o
  -8   6   6        3.29       -5.29      6.73 o
  -7   6   6       12.11        9.86      6.73 o
  -5   6   6      240.21      249.50      7.50 o
  -4   6   6      186.29      196.12      3.29 o
  -3   6   6      273.30      247.82      3.33 o
  -2   6   6      194.52      194.58      2.55 o
  -1   6   6       56.31       49.18      1.44 o
   0   6   6       78.76      132.40      2.73 o
   1   6   6       57.02       50.79      1.33 o
   2   6   6      197.86      195.94      4.02 o
   3   6   6      273.14      249.43      3.81 o
   4   6   6      186.58      196.16      4.27 o
   5   6   6      240.57      225.68      8.35 o
   6   6   6      105.22       95.36      6.02 o
   7   6   6       12.22       15.14      6.97 o
   8   6   6        3.42        0.66      4.22 o
  -8   7   6       19.11       14.19      7.94 o
  -7   7   6        7.85       19.72      7.21 o
  -5   7   6       57.52       63.40      5.53 o
  -4   7   6      313.36      298.13      4.39 o
  -3   7   6       72.31       80.15      2.33 o
  -2   7   6       92.11      100.67      2.07 o
  -1   7   6      293.59      277.41      3.49 o
   0   7   6      420.18      494.01      5.13 o
   1   7   6      294.24      277.12      3.43 o
   2   7   6       91.15      100.00      2.10 o
   3   7   6       73.38       80.06      2.36 o
   4   7   6      314.31      288.63     12.39 o
   5   7   6       57.03       50.91      4.74 o
   6   7   6      141.31      120.57     10.82 o
   7   7   6        7.58        8.31      4.04 o
   8   7   6       19.15       19.96      5.12 o
  -5   8   6       65.71       67.79      3.14 o
  -4   8   6      249.64      261.42      5.17 o
  -3   8   6      707.02      702.29      8.12 o
  -2   8   6      518.57      531.56      5.56 o
  -1   8   6      223.92      227.68      3.50 o
   0   8   6      114.32       79.57      2.44 o
   1   8   6      222.24      230.70      3.41 o
   2   8   6      517.37      528.01      5.63 o
   3   8   6      705.33      688.43     14.54 o
   4   8   6      249.72      238.65      6.97 o
   5   8   6       65.64       65.17      5.14 o
   6   8   6       36.88       31.69      4.74 o
   7   8   6        6.69        8.42      4.04 o
  -5   9   6       42.30       46.01      2.82 o
  -4   9   6      452.56      463.58      8.16 o
  -3   9   6      277.99      261.47      6.65 o
  -2   9   6       57.32       64.67      2.15 o
  -1   9   6      228.60      224.61      3.59 o
   0   9   6      116.38      126.17      2.83 o
   1   9   6      227.98      217.21      4.66 o
   2   9   6       58.74       61.72      2.39 o
   3   9   6      277.90      264.90      5.09 o
   4   9   6      453.49      441.29     16.83 o
   5   9   6       42.17       35.34      4.62 o
   6   9   6        2.58       -1.65      4.33 o
   7   9   6       20.61       16.22      4.76 o
  -6  10   6       17.26       13.23      3.37 o
  -5  10   6       17.81       13.59      2.41 o
  -4  10   6       67.00       65.11      3.17 o
  -3  10   6       40.91       44.19      2.50 o
  -2  10   6      289.76      279.29      4.41 o
  -1  10   6       78.00       76.52      2.50 o
   0  10   6      878.24      847.44      8.65 o
   1  10   6       77.94       76.61      2.45 o
   2  10   6      290.00      269.34      5.34 o
   3  10   6       41.02       46.52      3.02 o
   4  10   6       66.97       66.26      5.87 o
   5  10   6       17.76       12.81      7.58 o
   6  10   6       17.66       20.62      4.84 o
   7  10   6       11.88        9.54      4.55 o
  -6  11   6       14.45       14.43      3.85 o
  -5  11   6       61.39       50.22      3.56 o
  -4  11   6       69.38       75.99      5.04 o
  -3  11   6       22.69       23.58      2.40 o
  -2  11   6      161.30      156.75      3.75 o
  -1  11   6       62.13       65.38      2.51 o
   0  11   6       65.84       57.63      2.44 o
   1  11   6       60.90       60.89      2.55 o
   2  11   6      162.73      157.82      4.28 o
   3  11   6       22.80       29.26      2.70 o
   4  11   6       70.26       84.45      4.94 o
   5  11   6       61.22       53.09      6.56 o
   6  11   6       14.74        6.47      3.99 o
  -6  12   6        3.01        3.61      3.61 o
  -5  12   6       37.78       44.48      4.18 o
  -4  12   6       25.28       19.56      2.90 o
  -3  12   6      111.04      117.41      4.74 o
  -2  12   6       26.18       24.52      2.36 o
  -1  12   6      134.08      124.28      3.67 o
   0  12   6       32.24       37.35      2.37 o
   1  12   6      132.96      132.01      3.61 o
   2  12   6       25.80       19.63      2.28 o
   3  12   6      110.73      115.54      6.56 o
   4  12   6       25.16       17.97      3.02 o
   5  12   6       37.64       37.70      3.60 o
   6  12   6        3.04        0.74      4.08 o
  -5  13   6        8.34        7.99      4.09 o
  -4  13   6       84.25       73.35      6.24 o
  -3  13   6       12.17        9.77      2.57 o
  -2  13   6       55.10       59.16      3.82 o
  -1  13   6      243.87      225.35      4.97 o
   0  13   6        1.01       -1.04      1.64 o
   1  13   6      244.88      223.33      4.69 o
   2  13   6       55.04       55.64      3.51 o
   3  13   6       12.38       13.16      2.55 o
   4  13   6       84.30       69.06      4.50 o
   5  13   6        8.39        6.72      3.74 o
  -5  14   6        3.87       -2.59      3.28 o
  -4  14   6        9.23        4.49      2.76 o
  -3  14   6        1.14        1.03      3.67 o
  -2  14   6        3.46       -0.56      2.26 o
  -1  14   6       22.08       24.99      2.65 o
   0  14   6       23.04       29.53      3.61 o
   1  14   6       22.02       25.65      3.61 o
   2  14   6        3.44        4.22      2.36 o
   3  14   6        1.18       -0.48      4.06 o
   4  14   6        9.25        1.74      4.49 o
   5  14   6        4.00       -1.88      3.62 o
  -4  15   6       46.95       60.32      4.45 o
  -3  15   6        2.98        0.97      2.71 o
  -2  15   6       48.97       49.76      4.10 o
  -1  15   6        0.36       -0.19      2.14 o
   0  15   6       37.20       31.06      3.10 o
   1  15   6        0.36        1.27      2.57 o
   2  15   6       48.81       48.59      3.73 o
   3  15   6        2.99        3.13      2.58 o
   4  15   6       46.76       50.58      4.43 o
  -3  16   6       20.98       25.24      3.75 o
  -2  16   6        3.95        0.05      2.89 o
  -1  16   6        1.88        2.37      2.97 o
   0  16   6       21.39       17.16      2.95 o
   1  16   6        1.88       -1.56      2.72 o
   2  16   6        4.05        2.11      3.25 o
   3  16   6       21.15       32.90      4.96 o
   0  17   6       37.32       44.20      4.38 o
   1   0   7      868.15      950.50      9.99 o
   2   0   7     2210.83     2119.11     20.74 o
   3   0   7      678.25      630.43      7.24 o
   4   0   7       30.65       25.61      1.48 o
   5   0   7      617.72      517.26     27.26 o
   6   0   7        0.03       -1.30      1.99 o
   7   0   7       50.89       47.42      3.28 o
   8   0   7        8.37       11.78      6.73 o
  -8   1   7       14.70       15.63      6.97 o
  -7   1   7       72.48       50.50      8.42 o
  -6   1   7      148.94      133.47     10.34 o
  -5   1   7      287.94      268.35     11.95 o
  -4   1   7      105.12      112.86      2.81 o
  -3   1   7      230.23      191.40      3.12 o
  -2   1   7     3875.85     4253.42     37.31 o
  -1   1   7     1272.45     1199.09      9.73 o
   0   1   7     2584.32     2572.00     27.73 o
   1   1   7     1277.61     1201.37     11.35 o
   2   1   7     3876.31     4216.94     45.45 o
   3   1   7      230.33      188.39      3.33 o
   4   1   7      105.60      117.95      3.11 o
   5   1   7      286.16      264.71      6.05 o
   6   1   7      149.83      150.02      6.81 o
   7   1   7       71.94       57.76      3.89 o
   8   1   7       14.53       20.20      7.94 o
  -8   2   7        0.13       -2.16      6.49 o
  -7   2   7      106.63      110.86     10.34 o
  -6   2   7       52.97       55.07      7.21 o
  -5   2   7      895.37      877.28     26.93 o
  -4   2   7        3.63        4.67      1.03 o
  -3   2   7      207.99      212.25      3.26 o
  -2   2   7     2294.96     2486.70     23.05 o
  -1   2   7     2424.91     2410.14     18.63 o
   0   2   7     3462.53     3830.82     31.43 o
   1   2   7     2412.64     2357.60     23.32 o
   2   2   7     2288.42     2431.75     24.56 o
   3   2   7      206.78      202.54      3.34 o
   4   2   7        3.47        9.22      1.22 o
   5   2   7      894.09      909.90     32.59 o
   6   2   7       52.96       42.76      4.62 o
   7   2   7      107.11      122.53      7.11 o
   8   2   7        0.15        2.40      6.97 o
  -8   3   7       21.72       18.28      7.21 o
  -7   3   7       21.54       20.92      6.49 o
  -6   3   7      191.80      188.54     11.30 o
  -5   3   7      198.80      220.04     12.51 o
  -4   3   7      606.28      655.61      7.55 o
  -3   3   7      397.60      411.23      4.23 o
  -2   3   7     1129.86     1306.62      8.93 o
  -1   3   7     1597.43     1718.16     13.88 o
   0   3   7      477.63      511.80      4.69 o
   1   3   7     1604.48     1698.08     15.43 o
   2   3   7     1136.38     1271.85     12.65 o
   3   3   7      402.62      406.97      5.62 o
   4   3   7      604.21      624.11      9.46 o
   5   3   7      202.04      216.23     15.51 o
   6   3   7      191.22      179.85      7.87 o
   7   3   7       21.24       26.50      5.17 o
   8   3   7       21.60       34.39      5.54 o
  -8   4   7        0.51       -3.13      6.01 o
  -7   4   7       15.99       17.07      6.97 o
  -6   4   7        9.13        5.77      5.77 o
  -5   4   7        1.80        4.57      2.89 o
  -4   4   7      150.20      147.42      2.89 o
  -3   4   7      133.48      123.88      2.07 o
  -2   4   7      548.33      501.88      4.02 o
  -1   4   7      311.68      302.15      3.26 o
   0   4   7      614.11      679.51      6.01 o
   1   4   7      310.84      306.29      3.02 o
   2   4   7      547.05      493.34      5.33 o
   3   4   7      133.30      123.07      2.68 o
   4   4   7      150.87      148.83      4.92 o
   5   4   7        1.85        3.80      2.14 o
   6   4   7        9.46       11.57      3.64 o
   7   4   7       16.29       12.23      4.04 o
   8   4   7        0.51       -0.59      3.86 o
  -8   5   7       18.76       19.48      8.18 o
  -7   5   7       26.64       32.95      7.21 o
  -6   5   7      212.01      205.37     12.75 o
  -4   5   7      223.15      205.01      3.79 o
  -3   5   7      341.93      389.25      4.36 o
  -2   5   7      365.36      357.70      3.64 o
  -1   5   7      165.83      280.64      3.25 o
   0   5   7      491.54      498.74      4.87 o
   1   5   7      166.83      282.42      3.10 o
   2   5   7      364.06      349.25      4.59 o
   3   5   7      341.59      390.39      5.06 o
   4   5   7      223.39      198.58      6.32 o
   5   5   7       52.13       62.70      3.94 o
   6   5   7      212.38      221.04      8.80 o
   7   5   7       26.30       22.25      5.05 o
   8   5   7       18.96       14.15      5.08 o
  -8   6   7        9.13       14.43      7.21 o
  -7   6   7       10.50       12.75      6.73 o
  -4   6   7       33.75       32.95      1.72 o
  -3   6   7       70.79       86.35      2.04 o
  -2   6   7      341.05      352.94      3.75 o
  -1   6   7     1162.66     1141.40      9.57 o
   0   6   7      610.77      620.40      5.67 o
   1   6   7     1164.09     1147.29      8.67 o
   2   6   7      337.72      350.79      3.85 o
   3   6   7       72.16       84.72      2.35 o
   4   6   7       34.93       33.55      3.00 o
   5   6   7      259.91      274.54      9.01 o
   6   6   7      152.79      145.11      9.14 o
   7   6   7       10.45       10.61      4.69 o
   8   6   7        9.11        1.09      4.33 o
  -7   7   7       46.35       56.03      9.14 o
  -5   7   7       10.26       13.95      2.65 o
  -4   7   7      183.67      174.05      4.36 o
  -3   7   7      191.72      177.15      3.31 o
  -2   7   7      286.09      302.39      4.83 o
  -1   7   7      783.38      802.20      7.75 o
   0   7   7       12.55       15.75      1.12 o
   1   7   7      781.05      817.81      7.21 o
   2   7   7      289.10      305.07      4.24 o
   3   7   7      188.95      178.46      3.45 o
   4   7   7      183.60      160.13      4.60 o
   5   7   7       10.39       15.66      3.64 o
   6   7   7      131.66      124.92      7.09 o
   7   7   7       46.47       36.69      5.13 o
  -6   8   7       11.55        8.42      2.89 o
  -5   8   7       16.41       16.06      6.61 o
  -4   8   7        1.07        3.41      3.30 o
  -3   8   7      240.10      228.80      4.02 o
  -2   8   7        8.49       10.05      1.26 o
  -1   8   7      301.41      265.31      3.82 o
   0   8   7      532.88      523.35      7.06 o
   1   8   7      303.23      276.18      3.80 o
   2   8   7        8.76       10.10      1.39 o
   3   8   7      240.17      229.30      4.35 o
   4   8   7        1.10        1.96      1.91 o
   5   8   7       16.12       18.52      4.33 o
   6   8   7       11.50        8.36      3.96 o
   7   8   7       11.12        9.35      4.30 o
  -6   9   7       97.69       95.71      5.77 o
  -5   9   7       27.22       20.92      3.61 o
  -4   9   7       91.60      101.01      4.08 o
  -3   9   7       57.18       59.84      2.31 o
  -2   9   7      306.99      286.53      4.34 o
  -1   9   7      477.38      437.88      5.66 o
   0   9   7      382.38      381.37      4.95 o
   1   9   7      475.70      432.65      5.45 o
   2   9   7      304.55      285.41      5.03 o
   3   9   7       56.03       49.53      2.58 o
   4   9   7       91.17       94.17      3.37 o
   5   9   7       26.68       24.85      4.31 o
   6   9   7       98.00      101.30      6.87 o
   7   9   7       13.32       16.92      5.02 o
  -6  10   7       28.78       33.43      4.33 o
  -5  10   7       22.14       25.01      3.85 o
  -4  10   7        2.87        1.21      1.97 o
  -3  10   7       58.68       62.93      2.79 o
  -2  10   7      147.79      149.58      3.24 o
  -1  10   7      139.69      147.81      3.31 o
   0  10   7        3.34        0.86      1.23 o
   1  10   7      140.51      148.42      3.56 o
   2  10   7      149.30      146.39      4.05 o
   3  10   7       59.66       68.93      3.07 o
   4  10   7        3.09        0.97      1.84 o
   5  10   7       21.83       17.06      4.04 o
   6  10   7       28.56       25.89      7.82 o
  -6  11   7        5.85       -0.24      3.37 o
  -5  11   7       35.06       24.05      4.09 o
  -4  11   7       67.93       54.43      3.42 o
  -3  11   7       21.69       23.23      2.61 o
  -2  11   7       70.79       77.20      3.02 o
  -1  11   7      147.73      146.37      3.81 o
   0  11   7       21.31       24.78      1.95 o
   1  11   7      147.59      146.19      3.60 o
   2  11   7       70.61       71.75      3.19 o
   3  11   7       22.14       28.68      2.46 o
   4  11   7       67.64       59.15      3.85 o
   5  11   7       35.45       32.88      3.42 o
   6  11   7        6.01        3.45      3.99 o
  -6  12   7        1.61        1.20      3.61 o
  -5  12   7       30.87       22.61      4.33 o
  -4  12   7       19.29       15.84      2.78 o
  -3  12   7       22.17       21.96      2.76 o
  -2  12   7       20.82       18.42      2.20 o
  -1  12   7      113.01      113.49      3.61 o
   0  12   7        4.58        1.02      1.62 o
   1  12   7      112.92      114.77      3.44 o
   2  12   7       21.26       18.15      2.34 o
   3  12   7       22.26       25.13      3.99 o
   4  12   7       19.45       21.66      3.24 o
   5  12   7       30.67       33.75      4.84 o
   6  12   7        1.67        6.76      4.36 o
  -5  13   7        8.52        7.45      4.09 o
  -4  13   7       14.75       19.46      3.04 o
  -3  13   7       41.09       41.37      3.32 o
  -2  13   7        4.42        0.70      2.29 o
  -1  13   7       10.34       12.38      2.03 o
   0  13   7       18.30       18.48      2.16 o
   1  13   7       10.22       13.75      2.25 o
   2  13   7        4.46        3.84      2.03 o
   3  13   7       41.74       39.73      3.27 o
   4  13   7       14.49       15.80      3.20 o
   5  13   7        8.37        9.44      4.44 o
  -4  14   7       10.16       13.09      3.07 o
  -3  14   7        6.77        5.19      2.75 o
  -2  14   7       28.49       27.28      3.31 o
  -1  14   7       23.72       30.84      2.55 o
   0  14   7        9.51        9.09      2.11 o
   1  14   7       24.03       25.80      2.96 o
   2  14   7       28.21       35.19      3.29 o
   3  14   7        6.87        9.72      2.70 o
   4  14   7        9.90        9.35      3.15 o
  -3  15   7       23.60       25.04      3.45 o
  -2  15   7       29.31       37.70      3.78 o
  -1  15   7        7.85       14.92      3.25 o
   0  15   7        4.74        8.08      2.44 o
   1  15   7        7.93       10.06      3.56 o
   2  15   7       29.32       36.33      3.55 o
   3  15   7       23.61       22.64      4.58 o
  -2  16   7        7.40        6.37      3.15 o
  -1  16   7        0.43       -0.60      3.00 o
   0  16   7       22.48       25.57      3.83 o
   1  16   7        0.46       -2.78      2.78 o
   2  16   7        7.45        2.16      2.83 o
   0   0   8       30.50       36.05      1.51 o
   1   0   8      306.23      200.17      2.97 o
   2   0   8      352.11      424.35      6.94 o
   3   0   8      327.43      265.99      4.69 o
   4   0   8      106.47       94.95      3.56 o
   5   0   8      467.57      489.83      7.64 o
   6   0   8       41.10       37.30      3.12 o
   7   0   8       45.74       45.20      3.58 o
   8   0   8        3.08       -0.01      3.18 o
  -8   1   8       29.17       33.91      8.66 o
  -7   1   8       26.44       25.18      3.07 o
  -6   1   8       18.57       15.20      2.60 o
  -5   1   8      152.74      129.74      8.30 o
  -4   1   8      403.24      390.55      6.89 o
  -3   1   8      183.16      135.49      4.49 o
  -2   1   8       69.60       66.98      1.53 o
  -1   1   8      130.97      142.74      2.00 o
   0   1   8       23.68       22.03      1.48 o
   1   1   8      128.98      139.05      2.06 o
   2   1   8       71.46       67.21      3.05 o
   3   1   8      182.33      135.37      3.20 o
   4   1   8      402.25      385.38      6.35 o
   5   1   8      152.86      130.89      4.44 o
   6   1   8       18.16       19.95      2.52 o
   7   1   8       26.58       29.21      3.58 o
   8   1   8       29.24       27.42      8.42 o
  -8   2   8       12.21       15.15      7.70 o
  -7   2   8       38.69       31.27      6.49 o
  -6   2   8       80.64       74.62      3.85 o
  -5   2   8      171.55      166.28      5.38 o
  -4   2   8       62.10       59.39      2.81 o
  -3   2   8      234.99      239.75      2.86 o
  -2   2   8      704.58      660.45      5.84 o
  -1   2   8      773.25      819.30      7.06 o
   0   2   8       13.61       20.00      1.01 o
   1   2   8      777.08      803.74      8.23 o
   2   2   8      707.80      653.45      7.76 o
   3   2   8      236.03      233.73      4.42 o
   4   2   8       64.44       66.00      3.82 o
   5   2   8      170.91      186.73      5.75 o
   6   2   8       80.41       66.74      7.70 o
   7   2   8       38.33       30.59      4.68 o
   8   2   8       12.15       22.85      8.18 o
  -8   3   8       36.50       42.57      8.42 o
  -7   3   8       21.50       15.87      7.21 o
  -6   3   8        6.34        6.83      3.85 o
  -5   3   8       27.29       25.34      3.02 o
  -4   3   8      296.28      304.59      5.09 o
  -3   3   8      257.78      297.88      3.66 o
  -2   3   8      166.52      177.29      2.00 o
  -1   3   8       26.38       30.99      1.11 o
   0   3   8       32.46       43.14      1.30 o
   1   3   8       25.22       30.20      1.23 o
   2   3   8      165.96      174.63      3.34 o
   3   3   8      256.86      291.19      4.59 o
   4   3   8      296.69      304.75      7.10 o
   5   3   8       26.93       24.19      2.87 o
   6   3   8        6.65        8.81      3.38 o
   7   3   8       21.35       24.51      4.45 o
   8   3   8       36.48       37.17      5.78 o
  -8   4   8        1.12        6.73      6.97 o
  -7   4   8        3.03       -0.96      6.01 o
  -6   4   8        4.09        3.07      2.28 o
  -5   4   8      154.85      153.58      4.90 o
  -4   4   8      480.42      510.36      9.86 o
  -3   4   8      109.37      113.96      2.00 o
  -2   4   8       33.48       25.58      0.86 o
  -1   4   8      460.37      594.89      5.44 o
   0   4   8      195.21      202.68      2.65 o
   1   4   8      463.70      600.68      5.19 o
   2   4   8       34.63       27.45      1.40 o
   3   4   8      110.87      113.41      2.60 o
   4   4   8      481.30      497.97     14.41 o
   5   4   8      153.76      150.87      5.46 o
   6   4   8        4.26       10.28      3.38 o
   7   4   8        2.96        4.13      3.69 o
   8   4   8        1.10        1.75      4.27 o
  -8   5   8       18.83       18.52      8.18 o
  -7   5   8        3.02        3.37      6.49 o
  -6   5   8       15.69       20.45      3.97 o
  -5   5   8       42.08       44.01      3.61 o
  -4   5   8      434.76      438.53      7.48 o
  -3   5   8      122.47       96.05      2.02 o
  -2   5   8      115.13      152.46      2.17 o
  -1   5   8       87.27       68.61      1.67 o
   0   5   8      126.13      165.16      2.52 o
   1   5   8       87.79       66.85      1.61 o
   2   5   8      116.51      151.34      2.81 o
   3   5   8      124.60       95.46      2.51 o
   4   5   8      433.87      427.36      7.28 o
   5   5   8       43.45       46.50      3.61 o
   6   5   8       15.52       15.47      3.91 o
   7   5   8        3.08       -0.35      3.42 o
   8   5   8       18.89        8.00      4.48 o
  -7   6   8        7.17       10.82      6.49 o
  -6   6   8       85.53       72.14      4.57 o
  -5   6   8      117.96      126.01      5.77 o
  -4   6   8       71.93       59.95      2.85 o
  -3   6   8      116.65      114.15      2.32 o
  -2   6   8      175.42      166.06      2.57 o
  -1   6   8      104.12      157.04      2.55 o
   0   6   8     1321.14     1380.12     11.36 o
   1   6   8      102.71      153.53      2.33 o
   2   6   8      174.39      160.45      3.19 o
   3   6   8      115.65      114.73      2.94 o
   4   6   8       72.10       56.86      3.81 o
   5   6   8      117.54      121.57      7.11 o
   6   6   8       84.89       72.72     16.23 o
   7   6   8        6.95       10.32      7.82 o
  -7   7   8       18.71       23.09      7.70 o
  -6   7   8        3.01        2.65      2.65 o
  -5   7   8       48.08       42.57      3.85 o
  -4   7   8      162.82      154.80      5.76 o
  -3   7   8       94.50       89.85      2.80 o
  -2   7   8      495.78      485.00      5.17 o
  -1   7   8      193.53      171.04      2.92 o
   0   7   8      178.58      178.54      2.98 o
   1   7   8      194.87      174.95      2.82 o
   2   7   8      497.06      484.88      7.93 o
   3   7   8       94.44       96.02      2.88 o
   4   7   8      162.12      145.18      5.43 o
   5   7   8       48.48       49.51      4.36 o
   6   7   8        3.20        6.29      3.64 o
   7   7   8       18.56       13.09      4.54 o
  -6   8   8       36.34       32.71      3.85 o
  -5   8   8       39.99       38.48      4.09 o
  -4   8   8      871.23      845.11     19.84 o
  -3   8   8       66.48       60.87      2.24 o
  -2   8   8      600.14      595.05      6.72 o
  -1   8   8       20.97       23.62      1.49 o
   0   8   8      218.88      217.32      3.53 o
   1   8   8       20.49       22.42      1.98 o
   2   8   8      596.32      593.94      6.83 o
   3   8   8       66.11       63.88      2.73 o
   4   8   8      868.77      828.80     17.93 o
   5   8   8       39.76       31.45      4.27 o
   6   8   8       36.08       32.48      4.76 o
   7   8   8        6.88       10.48      4.44 o
  -7   9   8       10.48        7.70      3.61 o
  -6   9   8       50.38       49.54      4.81 o
  -5   9   8        5.04        6.49      3.13 o
  -4   9   8       33.65       35.68      7.33 o
  -3   9   8      195.17      192.43      4.18 o
  -2   9   8      427.98      413.63      6.20 o
  -1   9   8       49.03       41.53      1.91 o
   0   9   8      552.61      531.15      6.18 o
   1   9   8       48.79       40.69      1.94 o
   2   9   8      427.17      420.36      8.06 o
   3   9   8      197.53      191.92      5.53 o
   4   9   8       33.37       35.30      2.98 o
   5   9   8        5.28        7.39      4.69 o
   6   9   8       49.99       48.96      5.84 o
   7   9   8       10.47       10.05      4.66 o
  -6  10   8       36.06       35.35      4.57 o
  -5  10   8       70.74       64.69      5.53 o
  -4  10   8       36.43       36.22      3.52 o
  -3  10   8      107.11      102.10      3.30 o
  -2  10   8      110.10       99.62      2.75 o
  -1  10   8       44.31       41.82      2.01 o
   0  10   8        0.69        0.09      1.27 o
   1  10   8       45.27       43.30      2.27 o
   2  10   8      109.25       94.15      3.51 o
   3  10   8      106.25      102.72      3.66 o
   4  10   8       36.41       37.92      2.66 o
   5  10   8       71.24       76.70      7.42 o
   6  10   8       36.23       35.93      5.34 o
  -6  11   8        8.36       10.34      4.09 o
  -5  11   8       27.93       23.09      4.33 o
  -4  11   8       16.21       19.83      7.09 o
  -3  11   8       39.48       43.28      3.12 o
  -2  11   8       16.93       18.41      1.98 o
  -1  11   8      177.97      185.32      4.25 o
   0  11   8        0.58       -1.13      1.55 o
   1  11   8      178.96      183.10      4.05 o
   2  11   8       16.44       19.74      2.26 o
   3  11   8       39.11       39.71      2.76 o
   4  11   8       16.16       21.95      3.63 o
   5  11   8       28.21       36.17      6.88 o
   6  11   8        8.17       12.35      4.70 o
  -5  12   8       11.72        5.77      3.85 o
  -4  12   8       26.95       34.65      3.86 o
  -3  12   8       82.34       74.59      6.56 o
  -2  12   8       45.56       50.28      2.97 o
  -1  12   8      154.46      135.34      3.88 o
   0  12   8       50.81       50.79      2.69 o
   1  12   8      154.30      137.30      3.89 o
   2  12   8       45.64       54.58      3.07 o
   3  12   8       82.02       79.01      3.52 o
   4  12   8       27.24       37.14      3.68 o
   5  12   8       11.87       10.71      3.02 o
  -5  13   8        7.86        7.21      4.33 o
  -4  13   8        3.68       -1.33      6.01 o
  -3  13   8       32.21       33.06      4.28 o
  -2  13   8        6.11        3.93      2.40 o
  -1  13   8       13.51       12.28      2.06 o
   0  13   8        7.82       11.72      2.41 o
   1  13   8       13.29       11.47      2.21 o
   2  13   8        5.86        7.05      2.18 o
   3  13   8       32.40       32.56      3.95 o
   4  13   8        3.68        4.16      2.52 o
   5  13   8        7.81        3.85      3.85 o
  -4  14   8        0.16       -3.13      3.85 o
  -3  14   8        6.96        3.35      2.76 o
  -2  14   8        9.39        5.75      2.79 o
  -1  14   8       31.10       39.41      2.78 o
   0  14   8      126.56      114.04      5.22 o
   1  14   8       30.81       42.58      3.08 o
   2  14   8        9.57       12.95      2.76 o
   3  14   8        6.85        8.13      2.74 o
   4  14   8        0.16        0.46      4.99 o
  -3  15   8       42.41       52.00      5.17 o
  -2  15   8        2.58        0.26      2.64 o
  -1  15   8       13.95       18.16      3.33 o
   0  15   8        2.30       -1.05      2.75 o
   1  15   8       13.97        7.76      3.00 o
   2  15   8        2.52        2.10      2.70 o
   3  15   8       42.08       48.08      4.41 o
  -2  16   8       23.81       15.23      3.57 o
  -1  16   8       28.34       34.86      3.95 o
   0  16   8       20.61       19.11      4.39 o
   1  16   8       28.15       32.42      4.02 o
   2  16   8       23.86       18.69      3.29 o
   1   0   9      605.22      571.58      5.83 o
   2   0   9      249.53      272.73      5.56 o
   3   0   9      581.15      533.96      7.99 o
   4   0   9      278.46      256.13      5.02 o
   5   0   9       20.32       17.58      1.97 o
   6   0   9        6.64        4.78      2.77 o
   7   0   9       96.62       96.55      5.24 o
   8   0   9       14.76       16.27      5.65 o
  -8   1   9        1.76        0.66      8.78 o
  -7   1   9       29.52       30.36      3.63 o
  -6   1   9       59.84       53.92      3.93 o
  -5   1   9      154.65      150.21      5.46 o
  -4   1   9      398.05      390.84      7.27 o
  -3   1   9      245.15      261.81      5.74 o
  -2   1   9      225.33      226.78      2.86 o
  -1   1   9     1510.83     1476.56     11.33 o
   0   1   9      509.21      559.72      5.99 o
   1   1   9     1506.19     1471.86     12.87 o
   2   1   9      227.74      230.67      4.28 o
   3   1   9      246.23      258.05      4.78 o
   4   1   9      398.39      396.08      8.15 o
   5   1   9      153.93      155.66      4.25 o
   6   1   9       59.63       65.05      6.37 o
   7   1   9       29.91       35.11      7.94 o
   8   1   9        1.75       10.34      7.45 o
  -8   2   9       25.95       27.32      3.89 o
  -7   2   9       24.49       24.22      3.27 o
  -6   2   9      152.99      140.27      9.02 o
  -5   2   9      324.90      301.04      7.82 o
  -4   2   9      331.99      329.44     11.33 o
  -3   2   9       50.92       37.60      4.28 o
  -2   2   9       75.74       68.43      1.75 o
  -1   2   9       47.65       64.14      1.42 o
   0   2   9     1044.74     1013.06     19.49 o
   1   2   9       47.23       63.89      1.84 o
   2   2   9       76.01       69.91      2.08 o
   3   2   9       51.20       44.07      2.26 o
   4   2   9      332.10      325.20      7.38 o
   5   2   9      324.68      313.87     10.10 o
   6   2   9      153.25      139.58      8.66 o
   7   2   9       24.56       24.28      4.72 o
   8   2   9       25.96       32.95      8.42 o
  -8   3   9       30.72       27.90      8.18 o
  -7   3   9       34.65       31.41      4.81 o
  -6   3   9       95.63       99.52      4.64 o
  -5   3   9       46.84       49.64      3.94 o
  -4   3   9       55.73       68.03      2.69 o
  -3   3   9      397.47      425.88      6.13 o
  -2   3   9      513.01      546.68      4.84 o
  -1   3   9      459.93      440.57      4.50 o
   0   3   9      136.89      166.54      2.49 o
   1   3   9      460.08      446.51      6.47 o
   2   3   9      512.41      527.68      6.95 o
   3   3   9      396.77      420.90      6.81 o
   4   3   9       56.20       60.70      3.48 o
   5   3   9       46.96       42.80      5.04 o
   6   3   9       95.90      111.23      5.11 o
   7   3   9       34.40       33.19      5.77 o
   8   3   9       30.65       40.36      5.71 o
  -8   4   9       31.96       45.45      9.62 o
  -7   4   9        2.34        0.17      5.41 o
  -6   4   9       40.52       52.66      3.66 o
  -5   4   9        7.87        8.22      1.92 o
  -4   4   9      160.68      159.35      5.03 o
  -3   4   9        8.84       10.07      0.97 o
  -2   4   9      161.80      155.74      2.11 o
  -1   4   9      432.20      482.02      4.74 o
   0   4   9       67.77       75.13      1.71 o
   1   4   9      434.60      485.06      4.55 o
   2   4   9      162.54      153.55      4.57 o
   3   4   9        8.44       12.93      1.58 o
   4   4   9      160.61      147.41      4.03 o
   5   4   9        7.56       12.00      2.51 o
   6   4   9       40.70       51.96      7.70 o
   7   4   9        2.42        3.44      3.93 o
   8   4   9       32.10       38.74      7.70 o
  -7   5   9        5.96        7.25      4.81 o
  -6   5   9       12.86       18.81      2.99 o
  -5   5   9       75.96       78.16      5.05 o
  -4   5   9       87.18       83.79      3.97 o
  -3   5   9       78.52       75.55      2.34 o
  -2   5   9      210.02      236.85      3.02 o
  -1   5   9      830.10      735.66      6.66 o
   0   5   9       13.20       10.81      1.00 o
   1   5   9      825.59      728.95      6.93 o
   2   5   9      210.14      235.46      4.09 o
   3   5   9       79.36       79.23      2.63 o
   4   5   9       87.36       79.70      3.26 o
   5   5   9       75.42       73.63      5.11 o
   6   5   9       12.84       10.39      3.60 o
   7   5   9        6.25       10.86      4.44 o
  -7   6   9       14.35       10.17      3.13 o
  -6   6   9        7.87        6.57      2.80 o
  -5   6   9       52.00       53.63      4.33 o
  -4   6   9        5.36        2.85      3.37 o
  -3   6   9       23.85       28.65      1.80 o
  -2   6   9      118.95      110.91      2.38 o
  -1   6   9       34.41       35.37      1.48 o
   0   6   9      620.02      566.61      5.73 o
   1   6   9       33.83       33.83      1.46 o
   2   6   9      119.26      116.04      2.51 o
   3   6   9       24.25       25.42      2.25 o
   4   6   9        5.35        5.15      1.90 o
   5   6   9       52.85       49.52      3.85 o
   6   6   9        7.78       11.04      3.78 o
   7   6   9       14.39       21.24     10.34 o
  -7   7   9        1.71        0.43      2.91 o
  -6   7   9      151.40      154.63      7.21 o
  -5   7   9       39.61       38.96      4.09 o
  -4   7   9      165.06      167.95      5.89 o
  -3   7   9      290.03      277.71      4.67 o
  -2   7   9      219.02      213.23      3.41 o
  -1   7   9      168.16      165.81      2.98 o
   0   7   9        0.43        0.91      1.04 o
   1   7   9      169.91      170.64      2.85 o
   2   7   9      217.02      205.46      3.94 o
   3   7   9      290.42      271.21      6.04 o
   4   7   9      162.75      167.35      4.82 o
   5   7   9       39.48       40.84      3.83 o
   6   7   9      151.31      149.84      7.80 o
   7   7   9        1.67       -1.16      4.81 o
  -7   8   9        1.71       -0.90      3.97 o
  -6   8   9       27.15       21.88      4.09 o
  -5   8   9        7.65        4.33      3.37 o
  -4   8   9      165.14      162.81      7.70 o
  -3   8   9       11.68       16.40      1.67 o
  -2   8   9      581.69      556.38     10.40 o
  -1   8   9      212.46      229.30      3.66 o
   0   8   9      654.85      602.59      6.76 o
   1   8   9      212.95      228.75      4.29 o
   2   8   9      580.20      554.78     12.29 o
   3   8   9       11.47       17.15      2.06 o
   4   8   9      164.95      167.55      5.06 o
   5   8   9        7.76        6.87      2.82 o
   6   8   9       27.11       28.05      4.84 o
   7   8   9        1.70        4.74      4.26 o
  -6   9   9       38.36       31.74      4.57 o
  -5   9   9       31.33       21.64      4.09 o
  -4   9   9       99.35       97.64      6.49 o
  -3   9   9       73.97       72.94      3.03 o
  -2   9   9        2.09        3.13      1.24 o
  -1   9   9        7.69       10.99      1.42 o
   0   9   9      168.73      181.38      3.81 o
   1   9   9        8.07        9.47      1.51 o
   2   9   9        2.23        3.68      1.76 o
   3   9   9       74.17       69.05      3.06 o
   4   9   9       99.58       91.24      3.54 o
   5   9   9       31.56       28.75      6.21 o
   6   9   9       38.19       32.58      6.13 o
  -6  10   9        9.01        7.70      3.85 o
  -5  10   9       14.90       15.87      4.09 o
  -4  10   9        3.94        7.94      3.61 o
  -3  10   9        2.73        2.28      1.68 o
  -2  10   9       55.39       51.78      2.38 o
  -1  10   9       16.29       15.69      1.58 o
   0  10   9        9.65        6.92      1.44 o
   1  10   9       16.44       10.98      1.68 o
   2  10   9       55.36       56.43      2.94 o
   3  10   9        2.99        2.05      1.90 o
   4  10   9        3.93        2.53      1.91 o
   5  10   9       14.88       23.50      3.13 o
   6  10   9        9.00        9.08      4.33 o
  -6  11   9       31.69       33.19      5.29 o
  -5  11   9       50.51       59.16      5.77 o
  -4  11   9        4.71        7.94      3.61 o
  -3  11   9        7.22        5.37      2.08 o
  -2  11   9       60.92       49.19      4.65 o
  -1  11   9       34.97       33.45      2.29 o
   0  11   9       83.77       88.37      3.01 o
   1  11   9       35.45       39.54      2.37 o
   2  11   9       61.01       49.55      4.21 o
   3  11   9        7.13        6.12      2.08 o
   4  11   9        4.50        5.69      2.30 o
   5  11   9       50.72       52.42      6.69 o
   6  11   9       31.83       21.85      5.26 o
  -5  12   9        7.56        0.96      3.85 o
  -4  12   9       34.93       24.05      4.57 o
  -3  12   9       32.67       32.47      6.01 o
  -2  12   9       62.79       63.91      3.32 o
  -1  12   9        0.38        1.58      1.66 o
   0  12   9       50.04       60.50      3.26 o
   1  12   9        0.36       -0.69      1.83 o
   2  12   9       63.20       69.75      3.58 o
   3  12   9       32.88       32.37      2.76 o
   4  12   9       34.82       35.36      3.25 o
   5  12   9        7.47        1.79      2.79 o
  -5  13   9        6.17       -0.72      4.09 o
  -4  13   9       23.42       25.49      5.05 o
  -3  13   9       34.15       27.58      3.93 o
  -2  13   9       13.33       19.24      4.93 o
  -1  13   9       15.77       14.11      2.12 o
   0  13   9       32.93       43.43      2.76 o
   1  13   9       15.95       18.52      2.44 o
   2  13   9       13.75       16.57      2.52 o
   3  13   9       34.24       35.47      3.02 o
   4  13   9       23.98       27.59      3.31 o
   5  13   9        6.16        6.41      3.29 o
  -4  14   9        2.82        0.00      4.09 o
  -3  14   9       14.07        7.03      3.52 o
  -2  14   9       46.92       56.63      4.09 o
  -1  14   9        9.13        6.86      2.09 o
   0  14   9        1.98        3.59      2.09 o
   1  14   9        9.05        7.00      2.53 o
   2  14   9       47.00       55.23      3.50 o
   3  14   9       13.70       17.76      3.06 o
   4  14   9        2.78        3.94      2.50 o
  -3  15   9       10.77        4.56      3.58 o
  -2  15   9       19.61       15.00      5.29 o
  -1  15   9       25.73       31.20      5.63 o
   0  15   9        0.28       -0.58      2.39 o
   1  15   9       25.68       37.56      4.19 o
   2  15   9       19.60       16.86      3.11 o
   3  15   9       10.75       13.38      3.08 o
  -1  16   9       10.45       17.18      4.56 o
   0  16   9        6.48        2.80      5.99 o
   1  16   9       10.47        8.90      3.35 o
   0   0  10      693.83      650.44      9.84 o
   1   0  10      498.88      437.29      4.44 o
   2   0  10       38.62       33.87      1.19 o
   3   0  10        1.34       -0.60      1.20 o
   4   0  10        1.10        1.60      1.62 o
   5   0  10       24.74       28.87      2.89 o
   6   0  10        9.36        7.38      2.96 o
   7   0  10       37.65       42.83      4.11 o
   8   0  10        3.33       13.23      7.45 o
  -8   1  10       16.03       20.69      4.04 o
  -7   1  10       15.80       16.55      4.45 o
  -6   1  10       48.24       41.56      3.74 o
  -5   1  10      191.18      175.41     11.54 o
  -4   1  10      251.06      225.78      9.02 o
  -3   1  10      465.23      403.16      5.98 o
  -2   1  10      437.31      419.95      4.70 o
  -1   1  10      410.10      399.78      4.56 o
   0   1  10       48.02       38.22      1.36 o
   1   1  10      410.72      387.05      5.94 o
   2   1  10      436.49      414.20      6.00 o
   3   1  10      465.85      411.14      6.60 o
   4   1  10      252.29      239.76      6.29 o
   5   1  10      192.20      178.66      5.71 o
   6   1  10       48.16       43.34      4.85 o
   7   1  10       16.05       15.39      7.21 o
   8   1  10       16.11       21.16      8.66 o
  -8   2  10        6.06        5.52     17.43 o
  -7   2  10       19.74       16.03      3.20 o
  -6   2  10       77.75       82.59      5.53 o
  -5   2  10       21.35       18.69      3.73 o
  -4   2  10      675.08      689.42      9.55 o
  -3   2  10      151.61      151.91      3.73 o
  -2   2  10      186.14      179.10      2.83 o
  -1   2  10      188.90      185.52      2.52 o
   0   2  10       12.32        8.54      1.57 o
   1   2  10      189.58      186.24      3.35 o
   2   2  10      186.05      170.12      3.37 o
   3   2  10      150.79      158.74      4.06 o
   4   2  10      674.22      682.29     12.14 o
   5   2  10       21.50       25.44      3.50 o
   6   2  10       77.60       76.36      6.85 o
   7   2  10       19.88       19.35      4.48 o
   8   2  10        6.03       -0.24      7.45 o
  -8   3  10       38.45       40.40      4.81 o
  -7   3  10       53.95       53.78      4.26 o
  -6   3  10       38.63       47.33      4.57 o
  -5   3  10       44.63       41.68      2.89 o
  -4   3  10       14.78       18.27      2.01 o
  -3   3  10       16.69       17.94      2.12 o
  -2   3  10      149.75      159.12      2.51 o
  -1   3  10      445.51      445.91      5.61 o
   0   3  10     1008.13     1003.04      8.93 o
   1   3  10      443.97      452.08      5.13 o
   2   3  10      149.93      155.37      4.14 o
   3   3  10       17.05       20.36      2.02 o
   4   3  10       15.03       16.34      2.50 o
   5   3  10       44.07       39.97      3.34 o
   6   3  10       38.97       46.62      3.92 o
   7   3  10       53.74       55.38      5.82 o
   8   3  10       38.52       37.66      6.12 o
  -7   4  10       20.75       36.13      3.83 o
  -6   4  10       14.05       14.51      3.73 o
  -5   4  10        4.36        5.66      2.02 o
  -4   4  10       95.14      103.80      4.45 o
  -3   4  10      399.95      417.29      8.55 o
  -2   4  10      628.94      638.38      5.61 o
  -1   4  10      136.23      120.76      2.11 o
   0   4  10      401.81      331.52      4.21 o
   1   4  10      134.32      113.05      2.46 o
   2   4  10      630.83      621.74      7.66 o
   3   4  10      399.58      412.28      7.04 o
   4   4  10       95.19      104.16      3.57 o
   5   4  10        4.42        7.63      2.50 o
   6   4  10       14.32       11.41      3.07 o
   7   4  10       20.65       37.80      9.98 o
  -7   5  10       10.86        8.19      3.05 o
  -6   5  10       11.21        6.64      3.13 o
  -5   5  10       90.75       90.66      5.77 o
  -4   5  10      115.22      109.55      4.62 o
  -3   5  10      208.35      186.97      4.60 o
  -2   5  10       41.77       40.34      1.47 o
  -1   5  10       66.05       68.46      1.77 o
   0   5  10        0.02        0.22      0.81 o
   1   5  10       65.01       66.74      1.77 o
   2   5  10       42.28       36.24      1.97 o
   3   5  10      207.20      177.28      4.34 o
   4   5  10      116.44      106.25      3.71 o
   5   5  10       90.21       88.21      4.66 o
   6   5  10       11.38        9.35      2.98 o
   7   5  10       10.90        5.56      4.09 o
  -7   6  10        1.44       -2.75      2.75 o
  -6   6  10       12.91       10.02      3.13 o
  -5   6  10       11.32        7.94      3.13 o
  -4   6  10       60.09       61.51      3.69 o
  -3   6  10       81.43       74.28      5.53 o
  -2   6  10      308.22      285.44      4.62 o
  -1   6  10      632.12      612.20      6.69 o
   0   6  10       81.21       70.99      1.97 o
   1   6  10      632.84      614.83      6.90 o
   2   6  10      307.73      290.32      4.44 o
   3   6  10       81.82       76.10      3.38 o
   4   6  10       59.95       57.70      3.03 o
   5   6  10       11.08       10.75      2.70 o
   6   6  10       12.79       17.85      3.39 o
   7   6  10        1.38        0.02      3.74 o
  -7   7  10        5.59       11.30      3.37 o
  -6   7  10       38.39       34.39      4.57 o
  -5   7  10        4.18        3.37      3.13 o
  -4   7  10        3.75        2.35      3.85 o
  -3   7  10      230.90      236.26      6.78 o
  -2   7  10      379.65      365.28      4.91 o
  -1   7  10      605.09      578.99      6.27 o
   0   7  10      391.82      354.27      4.63 o
   1   7  10      605.09      576.60      6.08 o
   2   7  10      377.59      367.81      5.09 o
   3   7  10      229.86      241.19      4.94 o
   4   7  10        3.76        3.15      2.09 o
   5   7  10        4.19        3.01      2.60 o
   6   7  10       38.08       42.32      5.13 o
   7   7  10        5.52        5.07      3.99 o
  -7   8  10       10.92        7.10      3.61 o
  -6   8  10       28.51       20.20      4.09 o
  -5   8  10      136.06      141.64      7.45 o
  -4   8  10      278.52      262.13     10.10 o
  -3   8  10      223.99      238.55      6.95 o
  -2   8  10      201.17      184.49      3.97 o
  -1   8  10       55.17       65.45      2.16 o
   0   8  10       72.02       76.50      2.33 o
   1   8  10       54.57       63.86      2.17 o
   2   8  10      203.08      185.69      4.51 o
   3   8  10      223.86      236.90      4.95 o
   4   8  10      280.01      273.90      7.12 o
   5   8  10      136.06      132.11      6.31 o
   6   8  10       28.88       30.53      6.97 o
   7   8  10       10.92        4.17      4.57 o
  -6   9  10        5.53        4.33      3.85 o
  -5   9  10       14.96        3.37      3.61 o
  -4   9  10        1.98       -1.44      3.13 o
  -3   9  10      124.07      109.31      8.54 o
  -2   9  10      227.66      216.57      7.25 o
  -1   9  10       83.26       88.91      2.60 o
   0   9  10      358.28      344.53      4.82 o
   1   9  10       83.49       91.96      2.98 o
   2   9  10      228.60      216.63      4.91 o
   3   9  10      123.59      110.42      3.82 o
   4   9  10        1.95        3.53      1.94 o
   5   9  10       14.73       12.33      3.25 o
   6   9  10        5.67        1.33      3.77 o
  -6  10  10       50.02       47.62      5.53 o
  -5  10  10       15.12        7.21      3.85 o
  -4  10  10       14.45       11.30      3.85 o
  -3  10  10       60.58       64.02      4.16 o
  -2  10  10        0.22       -1.28      1.42 o
  -1  10  10      139.57      122.42      3.37 o
   0  10  10        9.00        8.41      1.65 o
   1  10  10      137.58      124.51      3.51 o
   2  10  10        0.25       -1.63      1.63 o
   3  10  10       60.54       60.66      3.11 o
   4  10  10       14.52       16.65      2.39 o
   5  10  10       15.14       16.16      3.56 o
   6  10  10       49.97       56.30      9.50 o
  -5  11  10        4.53        8.90      4.09 o
  -4  11  10       39.47       39.92      5.05 o
  -3  11  10       45.10       39.20      5.05 o
  -2  11  10       33.25       42.25      2.75 o
  -1  11  10      117.04      111.59      3.51 o
   0  11  10        0.98       -0.28      1.49 o
   1  11  10      116.91      112.23      3.97 o
   2  11  10       33.08       38.96      2.82 o
   3  11  10       45.14       46.94      3.30 o
   4  11  10       39.55       42.39      3.01 o
   5  11  10        4.45        6.73      2.82 o
  -5  12  10        5.53        1.68      4.09 o
  -4  12  10       24.14       20.20      4.57 o
  -3  12  10       74.99       70.46      6.49 o
  -2  12  10       33.13       37.02      2.99 o
  -1  12  10       84.61       81.11      4.06 o
   0  12  10       24.42       26.60      2.36 o
   1  12  10       85.41       89.20      3.64 o
   2  12  10       32.92       39.50      2.92 o
   3  12  10       75.47       80.25      3.71 o
   4  12  10       23.90       29.83      3.20 o
   5  12  10        5.65        4.28      3.02 o
  -4  13  10        8.48        4.81      4.33 o
  -3  13  10        6.65        2.40      3.85 o
  -2  13  10       20.15       23.26      3.06 o
  -1  13  10        9.25        6.02      1.96 o
   0  13  10      197.51      226.08      5.30 o
   1  13  10        9.02        7.79      2.23 o
   2  13  10       20.32       26.75      2.85 o
   3  13  10        6.59        3.00      3.02 o
   4  13  10        8.41       11.16      2.84 o
  -3  14  10       18.48       18.28      5.29 o
  -2  14  10       41.90       45.33      3.88 o
  -1  14  10       18.86       24.11      2.88 o
   0  14  10      184.63      197.39      5.19 o
   1  14  10       18.60       21.28      2.77 o
   2  14  10       41.63       59.70      4.02 o
   3  14  10       18.31       22.55      3.20 o
  -2  15  10       26.12       31.80      4.38 o
  -1  15  10        4.01        3.31      3.22 o
   0  15  10        0.76       -0.70      2.46 o
   1  15  10        4.00       -2.60      2.78 o
   2  15  10       26.07       32.46      5.03 o
   1   0  11       25.89       39.80      1.50 o
   2   0  11      157.26      138.32      2.58 o
   3   0  11      149.63      141.77      3.83 o
   4   0  11      109.62       97.06      4.03 o
   5   0  11       64.03       55.37      5.05 o
   6   0  11       70.28       73.66      4.76 o
   7   0  11       38.27       25.01      7.94 o
  -7   1  11        9.01        8.02     10.22 o
  -6   1  11        0.98        0.70      2.91 o
  -5   1  11       94.15       81.35      5.89 o
  -4   1  11       12.42        9.05      2.03 o
  -3   1  11      178.59      154.07      3.75 o
  -2   1  11      410.35      432.60      4.91 o
  -1   1  11      121.27      103.07      2.22 o
   0   1  11        4.19        1.67      0.55 o
   1   1  11      121.62      106.49      2.19 o
   2   1  11      407.07      423.58      5.91 o
   3   1  11      179.95      155.91      5.45 o
   4   1  11       12.49       14.76      2.50 o
   5   1  11       95.02       86.52      7.44 o
   6   1  11        0.98        1.92      5.29 o
   7   1  11        9.01       13.71      7.45 o
  -7   2  11       22.41       20.72      4.81 o
  -6   2  11       13.74       13.70      4.02 o
  -5   2  11       97.45       99.53      6.36 o
  -4   2  11      122.19      120.46      3.75 o
  -3   2  11       80.57       75.01      2.62 o
  -2   2  11      998.61     1015.87      9.58 o
  -1   2  11      428.93      469.63      4.57 o
   0   2  11      492.24      512.50      5.65 o
   1   2  11      433.20      464.86      5.85 o
   2   2  11     1000.27     1017.76     11.62 o
   3   2  11       80.70       69.36      2.98 o
   4   2  11      122.85      126.72      5.66 o
   5   2  11       98.17       98.83      6.52 o
   6   2  11       13.73       12.99      3.99 o
   7   2  11       22.43       28.43      4.96 o
  -7   3  11       26.64       27.33      3.80 o
  -6   3  11       32.26       38.87      3.74 o
  -5   3  11      115.59      116.94      4.31 o
  -4   3  11      241.74      258.45      6.12 o
  -3   3  11      404.59      383.27      7.52 o
  -2   3  11      127.28      125.28      2.81 o
  -1   3  11      333.49      337.35      3.91 o
   0   3  11        7.67       11.47      1.13 o
   1   3  11      331.48      329.66      4.38 o
   2   3  11      127.88      120.38      3.80 o
   3   3  11      400.68      389.66      6.90 o
   4   3  11      241.75      259.48      5.59 o
   5   3  11      114.43      106.99      4.84 o
   6   3  11       32.15       39.34      5.53 o
   7   3  11       26.73       23.63      4.97 o
  -7   4  11       55.96       58.12      4.61 o
  -6   4  11       13.13       12.60      3.37 o
  -5   4  11       24.77       28.26      2.74 o
  -4   4  11       87.42       74.26      3.55 o
  -3   4  11      100.34       94.55      5.20 o
  -2   4  11       69.69       55.07      2.40 o
  -1   4  11       65.45       68.08      1.93 o
   0   4  11      529.73      563.62      6.27 o
   1   4  11       64.81       65.31      1.97 o
   2   4  11       69.82       54.82      2.58 o
   3   4  11       99.54       90.90      3.55 o
   4   4  11       88.40       72.32      3.18 o
   5   4  11       24.53       26.18      4.53 o
   6   4  11       13.26       12.78      3.10 o
   7   4  11       55.79       47.63      5.65 o
  -7   5  11       18.49       32.96      7.45 o
  -6   5  11       38.11       41.45      3.99 o
  -5   5  11       20.17       21.41      2.66 o
  -4   5  11        9.88        8.32      2.46 o
  -3   5  11       26.40       21.69      2.29 o
  -2   5  11      245.44      221.72      3.70 o
  -1   5  11       27.34       27.84      1.34 o
   0   5  11      422.08      381.62      4.42 o
   1   5  11       28.14       29.72      1.74 o
   2   5  11      246.67      223.14      4.27 o
   3   5  11       26.50       19.02      3.02 o
   4   5  11        9.92        7.42      2.00 o
   5   5  11       20.25       23.09      3.19 o
   6   5  11       37.78       38.22      4.08 o
   7   5  11       18.36       22.57      4.89 o
  -7   6  11        9.21       10.08      3.61 o
  -6   6  11        3.51        4.20      2.91 o
  -5   6  11       19.42       17.56      3.85 o
  -4   6  11        9.30        2.56      2.29 o
  -3   6  11      101.32       91.68      4.55 o
  -2   6  11      139.61      125.10      6.07 o
  -1   6  11      303.19      302.18      4.05 o
   0   6  11       83.84       90.13      2.23 o
   1   6  11      304.96      303.64      4.04 o
   2   6  11      139.42      131.10      3.73 o
   3   6  11      101.06       91.71      3.74 o
   4   6  11        8.80        2.43      2.05 o
   5   6  11       18.98       20.23      3.24 o
   6   6  11        3.51        4.89      3.06 o
   7   6  11        9.03        6.01      4.40 o
  -7   7  11       11.34        7.45      3.44 o
  -6   7  11        2.15       -2.47      4.45 o
  -5   7  11      110.41      129.14      7.21 o
  -4   7  11       55.38       48.08      3.69 o
  -3   7  11       64.15       74.20      4.31 o
  -2   7  11      110.27      108.21      3.27 o
  -1   7  11       82.54       89.21      2.62 o
   0   7  11      242.04      231.44      3.97 o
   1   7  11       81.93       86.06      2.82 o
   2   7  11      110.66      112.29      3.63 o
   3   7  11       64.60       73.36      3.01 o
   4   7  11       55.76       52.87      3.27 o
   5   7  11      110.52      138.21      5.88 o
   6   7  11        2.19        0.96      3.01 o
   7   7  11       11.28       11.79      4.98 o
  -6   8  11       32.14       26.69      4.81 o
  -5   8  11       13.04       14.91      4.09 o
  -4   8  11        8.50        2.89      3.37 o
  -3   8  11       55.81       54.93      3.87 o
  -2   8  11      148.98      144.21      4.48 o
  -1   8  11      246.60      262.38      4.20 o
   0   8  11       23.36       21.52      1.80 o
   1   8  11      245.96      263.96      4.70 o
   2   8  11      150.30      139.54      4.05 o
   3   8  11       55.75       60.86      3.56 o
   4   8  11        8.71        7.33      2.30 o
   5   8  11       12.95       18.40      4.00 o
   6   8  11       32.27       33.82      5.25 o
  -6   9  11       21.47       19.72      4.57 o
  -5   9  11       12.46       13.95      4.09 o
  -4   9  11       41.63       41.84      5.05 o
  -3   9  11       71.60       71.31      7.70 o
  -2   9  11      219.61      190.63      6.95 o
  -1   9  11      151.50      128.71      3.11 o
   0   9  11       33.23       37.79      2.05 o
   1   9  11      151.84      132.36      3.99 o
   2   9  11      221.70      202.48      4.87 o
   3   9  11       72.15       73.01      3.25 o
   4   9  11       42.03       40.35      2.77 o
   5   9  11       12.61       14.65      3.51 o
   6   9  11       21.44       28.29      5.37 o
  -6  10  11       14.78       11.30      4.33 o
  -5  10  11        6.21       11.06      4.09 o
  -4  10  11       22.88       37.52      4.81 o
  -3  10  11       19.63       16.78      3.13 o
  -2  10  11       29.38       27.64      2.67 o
  -1  10  11       38.32       35.65      2.14 o
   0  10  11        5.52        0.70      1.55 o
   1  10  11       38.54       40.88      2.91 o
   2  10  11       28.58       24.34      2.44 o
   3  10  11       19.70       16.24      2.32 o
   4  10  11       23.01       28.62      2.69 o
   5  10  11        6.14        5.64      3.49 o
   6  10  11       14.89       17.40      3.93 o
  -5  11  11        8.16        3.37      3.85 o
  -4  11  11        5.01        0.48      3.61 o
  -3  11  11       33.24       31.26      4.81 o
  -2  11  11       21.71       19.98      3.11 o
  -1  11  11      154.99      143.03      4.01 o
   0  11  11       11.12       11.37      1.84 o
   1  11  11      154.92      151.33      4.58 o
   2  11  11       21.36       23.14      3.40 o
   3  11  11       33.11       34.91      2.84 o
   4  11  11        4.99        3.83      2.21 o
   5  11  11        8.12        5.56      6.13 o
  -5  12  11        4.50        3.85      4.09 o
  -4  12  11        2.12       -3.37      3.61 o
  -3  12  11       12.22       10.10      4.33 o
  -2  12  11       14.84       19.03      2.77 o
  -1  12  11       88.57      101.81      3.76 o
   0  12  11        7.10        6.49      2.00 o
   1  12  11       88.77       96.69      3.91 o
   2  12  11       15.06       20.08      2.68 o
   3  12  11       12.33       11.44      2.52 o
   4  12  11        2.08       -0.35      2.41 o
   5  12  11        4.61        3.59      2.99 o
  -4  13  11       31.91       30.06      5.29 o
  -3  13  11       24.93       27.42      5.53 o
  -2  13  11       55.33       49.16      4.41 o
  -1  13  11        0.72        0.49      2.43 o
   0  13  11        0.36        0.70      1.89 o
   1  13  11        0.68        4.22      2.24 o
   2  13  11       55.37       60.74      4.44 o
   3  13  11       24.55       31.01      5.07 o
   4  13  11       31.69       33.99      3.57 o
  -3  14  11       34.84       22.36      5.53 o
  -2  14  11       21.62       26.69      5.77 o
  -1  14  11       18.43       12.15      2.76 o
   0  14  11       22.24       24.98      2.98 o
   1  14  11       18.27       21.75      3.20 o
   2  14  11       21.18       18.01      3.18 o
   3  14  11       34.91       40.04      3.78 o
  -1  15  11        1.12       -1.41      3.34 o
   0  15  11       32.84       38.30      4.06 o
   1  15  11        1.16        1.14      2.83 o
   0   0  12     1405.38     1248.57     17.39 o
   1   0  12        9.74       12.84      1.24 o
   2   0  12       13.56        8.15      2.00 o
   3   0  12        2.88        5.14      2.28 o
   4   0  12        9.65        8.76      3.11 o
   5   0  12       21.11       17.07      6.01 o
   6   0  12        0.54        0.24      5.53 o
   7   0  12       25.65       17.56      7.70 o
  -7   1  12       33.99       27.21      4.15 o
  -6   1  12       20.80       20.05      3.68 o
  -5   1  12       18.50       13.79      3.11 o
  -4   1  12       19.86       19.17      2.20 o
  -3   1  12       34.33       34.58      2.10 o
  -2   1  12       21.25       25.33      2.28 o
  -1   1  12      553.44      542.92      9.93 o
   0   1  12      605.48      654.29      6.75 o
   1   1  12      552.82      533.79      6.05 o
   2   1  12       21.95       25.46      2.20 o
   3   1  12       33.88       31.97      2.38 o
   4   1  12       19.08       16.33      2.55 o
   5   1  12       18.56       18.93      3.01 o
   6   1  12       21.28       22.36      7.21 o
   7   1  12       34.22       36.07      8.18 o
  -7   2  12       20.53       13.13      3.77 o
  -6   2  12       23.68       25.13      2.90 o
  -5   2  12      148.44      153.95      6.90 o
  -4   2  12       66.31       51.77      7.27 o
  -3   2  12      271.76      287.10      4.76 o
  -2   2  12       92.82       92.56      3.06 o
  -1   2  12      109.53      109.01      2.82 o
   0   2  12        1.57        1.51      0.77 o
   1   2  12      108.61      106.16      2.54 o
   2   2  12       92.07       95.05      3.47 o
   3   2  12      273.96      281.13      5.93 o
   4   2  12       66.13       59.49      3.66 o
   5   2  12      149.08      153.40      6.13 o
   6   2  12       23.83       23.93      4.39 o
   7   2  12       20.55       24.05      8.18 o
  -7   3  12       34.18       34.80      4.33 o
  -6   3  12       15.94       13.60      3.42 o
  -5   3  12       24.63       24.91      3.37 o
  -4   3  12       33.69       37.82      2.98 o
  -3   3  12        8.25        9.67      1.94 o
  -2   3  12      197.90      210.72      7.19 o
  -1   3  12      659.31      663.74     11.30 o
   0   3  12      231.53      246.88      4.36 o
   1   3  12      660.37      660.41      7.10 o
   2   3  12      197.02      202.23      4.86 o
   3   3  12        8.55        7.44      1.95 o
   4   3  12       33.22       39.21      2.49 o
   5   3  12       24.93       25.10      3.23 o
   6   3  12       16.07       23.02      4.27 o
   7   3  12       34.44       34.68      8.30 o
  -7   4  12        6.12        1.81      3.42 o
  -6   4  12       51.99       55.25      4.69 o
  -5   4  12      102.30      112.20      4.54 o
  -4   4  12       77.77       83.93      4.02 o
  -3   4  12      154.38      146.97      5.54 o
  -2   4  12       44.90       44.53      4.41 o
  -1   4  12       25.47       28.06      1.55 o
   0   4  12      434.31      339.61      4.74 o
   1   4  12       25.39       27.19      1.65 o
   2   4  12       43.81       39.78      2.40 o
   3   4  12      152.68      149.13      4.46 o
   4   4  12       77.86       81.91      3.40 o
   5   4  12      102.11      111.13      5.21 o
   6   4  12       51.70       43.03      4.06 o
   7   4  12        6.12       10.00      4.54 o
  -7   5  12       10.66       11.70      4.21 o
  -6   5  12        6.27        6.85      3.31 o
  -5   5  12       16.16       16.88      2.66 o
  -4   5  12      151.89      153.90      5.71 o
  -3   5  12      103.53       90.67      6.07 o
  -2   5  12       61.55       59.64      3.17 o
  -1   5  12       67.98       68.00      2.33 o
   0   5  12       84.35       88.63      2.39 o
   1   5  12       68.07       69.43      2.57 o
   2   5  12       60.25       55.69      2.46 o
   3   5  12      103.25       91.86      3.79 o
   4   5  12      150.71      145.40      4.72 o
   5   5  12       16.15       18.40      3.15 o
   6   5  12        6.01        0.95      2.83 o
   7   5  12       10.62       11.01      4.84 o
  -7   6  12        3.62        0.29     12.51 o
  -6   6  12        1.08       -2.96      2.96 o
  -5   6  12       43.77       38.96      4.81 o
  -4   6  12        3.99       -0.95      2.36 o
  -3   6  12        5.57        1.44      2.29 o
  -2   6  12      104.40       98.42      7.04 o
  -1   6  12       29.35       26.15      1.63 o
   0   6  12       20.54       19.31      1.46 o
   1   6  12       29.50       30.89      2.09 o
   2   6  12      105.48       99.71      3.42 o
   3   6  12        5.81        4.14      1.88 o
   4   6  12        3.94        3.88      2.04 o
   5   6  12       44.24       42.74      3.93 o
   6   6  12        1.05        1.74      2.91 o
   7   6  12        3.64        2.95      4.33 o
  -6   7  12       19.59       14.03      3.74 o
  -5   7  12       35.45       44.97      5.05 o
  -4   7  12      104.93       92.68      4.90 o
  -3   7  12        8.91        9.42      2.70 o
  -2   7  12       40.07       36.31      2.81 o
  -1   7  12       68.97       73.40      2.20 o
   0   7  12        1.72       -1.08      1.08 o
   1   7  12       66.98       74.36      2.58 o
   2   7  12       39.65       39.21      2.51 o
   3   7  12        8.85        8.33      1.96 o
   4   7  12      104.41       97.46      4.20 o
   5   7  12       35.34       38.51      5.32 o
   6   7  12       19.42       25.04      4.11 o
  -6   8  12        4.64        6.73      4.09 o
  -5   8  12       14.44       14.19      4.09 o
  -4   8  12       26.96       29.10      4.57 o
  -3   8  12       54.04       62.89      4.21 o
  -2   8  12       89.72       84.42      4.83 o
  -1   8  12       81.24       68.30      2.30 o
   0   8  12      261.15      234.66      3.91 o
   1   8  12       82.07       58.92      3.44 o
   2   8  12       89.77       88.90      3.40 o
   3   8  12       54.20       64.69      3.09 o
   4   8  12       26.97       21.88      2.45 o
   5   8  12       14.60       23.31      4.98 o
   6   8  12        4.60        3.86      4.04 o
  -6   9  12        4.93        3.61      4.09 o
  -5   9  12        3.34        4.57      3.85 o
  -4   9  12       60.84       61.32      5.77 o
  -3   9  12       71.16       69.69      5.65 o
  -2   9  12       86.23       86.85      4.92 o
  -1   9  12       34.13       35.97      2.15 o
   0   9  12        0.00        0.73      1.30 o
   1   9  12       34.79       40.17      2.63 o
   2   9  12       86.01       87.74      3.50 o
   3   9  12       70.99       68.21      5.52 o
   4   9  12       61.17       63.35      3.28 o
   5   9  12        3.32       -1.84      2.38 o
   6   9  12        5.00        2.66      3.74 o
  -5  10  12       17.22       13.71      4.33 o
  -4  10  12       24.41       21.40      4.57 o
  -3  10  12       49.50       50.54      5.41 o
  -2  10  12       55.54       52.25      4.14 o
  -1  10  12       14.97        8.14      1.97 o
   0  10  12       47.74       51.65      3.35 o
   1  10  12       15.01        8.84      2.11 o
   2  10  12       55.34       54.15      4.62 o
   3  10  12       49.56       46.49      3.00 o
   4  10  12       24.36       26.08      2.92 o
   5  10  12       17.17       18.03      3.35 o
  -5  11  12        4.98        1.44      4.09 o
  -4  11  12       13.15        1.68      3.85 o
  -3  11  12       34.24       18.76      4.57 o
  -2  11  12       21.18       18.70      3.48 o
  -1  11  12       24.03       24.82      2.46 o
   0  11  12        0.01       -1.44      1.73 o
   1  11  12       23.58       29.43      3.86 o
   2  11  12       21.05       22.18      2.55 o
   3  11  12       34.09       33.18      2.87 o
   4  11  12       12.84       14.41      2.98 o
   5  11  12        5.00        3.99      6.27 o
  -4  12  12        0.34        3.37      4.33 o
  -3  12  12       20.09       15.87      4.81 o
  -2  12  12       32.01       31.85      3.97 o
  -1  12  12       23.06       20.83      2.67 o
   0  12  12       10.61        9.40      2.15 o
   1  12  12       22.69       22.83      2.66 o
   2  12  12       32.34       34.44      2.96 o
   3  12  12       19.90       21.93      3.09 o
   4  12  12        0.33       -2.36      2.37 o
  -3  13  12       20.62       19.48      5.05 o
  -2  13  12       27.77       22.85      5.53 o
  -1  13  12      135.26      147.82      6.48 o
   0  13  12        9.38       10.70      2.59 o
   1  13  12      135.48      144.43      4.86 o
   2  13  12       27.72       27.32      3.62 o
   3  13  12       20.69       21.88      3.25 o
  -2  14  12        3.99       -4.33      4.33 o
  -1  14  12       27.35       27.58      3.52 o
   0  14  12       43.72       33.34      5.12 o
   1  14  12       27.32       32.77      3.57 o
   2  14  12        3.93        3.32      2.72 o
   0  15  12        9.89       14.43      5.53 o
   1   0  13      112.62      127.72      3.12 o
   2   0  13        7.57        9.91      2.92 o
   3   0  13       54.96       53.79      3.32 o
   4   0  13        0.38        0.77      3.37 o
   5   0  13      114.44       84.17      8.66 o
   6   0  13       26.54       18.04      6.49 o
   7   0  13        2.82        7.45      7.70 o
  -7   1  13       20.46       19.00      7.70 o
  -6   1  13        2.13        3.19      2.50 o
  -5   1  13       86.29       80.85      4.12 o
  -4   1  13       17.67       15.49      2.97 o
  -3   1  13       65.20       65.03      2.98 o
  -2   1  13        4.81        4.68      1.98 o
  -1   1  13      227.15      221.06      4.55 o
   0   1  13      476.27      511.18      6.56 o
   1   1  13      227.63      216.91      3.90 o
   2   1  13        5.06        5.25      1.71 o
   3   1  13       64.97       65.44      3.96 o
   4   1  13       17.52       14.31      2.61 o
   5   1  13       86.48       89.86      7.69 o
   6   1  13        2.22       10.10      6.73 o
   7   1  13       20.72       31.26      8.90 o
  -7   2  13        3.00        1.60      3.61 o
  -6   2  13       26.51       21.92      3.07 o
  -5   2  13       13.30       14.14      2.77 o
  -4   2  13       77.02       61.52      3.78 o
  -3   2  13      641.10      621.21     10.10 o
  -2   2  13      282.79      279.22      6.73 o
  -1   2  13       48.13       50.89      2.40 o
   0   2  13       59.49       53.91      1.98 o
   1   2  13       46.51       49.13      2.15 o
   2   2  13      281.91      284.05      5.83 o
   3   2  13      642.03      630.47      9.59 o
   4   2  13       77.16       64.42      2.99 o
   5   2  13       13.31       15.52      3.15 o
   6   2  13       26.87       26.70      4.68 o
   7   2  13        3.11       -1.92      7.21 o
  -7   3  13       22.82       26.22      4.33 o
  -6   3  13        7.65       -0.46      2.99 o
  -5   3  13      278.46      280.16      9.31 o
  -4   3  13       29.88       34.39      2.95 o
  -3   3  13      512.61      492.50      6.82 o
  -2   3  13       27.98       23.35      2.19 o
  -1   3  13      157.19      152.04      4.55 o
   0   3  13      293.79      326.26      4.37 o
   1   3  13      158.44      156.44      3.58 o
   2   3  13       28.69       23.14      2.35 o
   3   3  13      515.56      487.22      8.26 o
   4   3  13       30.25       32.94      2.53 o
   5   3  13      279.60      282.54      7.81 o
   6   3  13        7.53        5.19      3.60 o
   7   3  13       22.82       33.25     11.78 o
  -7   4  13       11.24        7.58      3.77 o
  -6   4  13       29.18       24.90      3.90 o
  -5   4  13       58.50       42.30      4.71 o
  -4   4  13      255.24      221.60      6.21 o
  -3   4  13      120.80      113.47      3.82 o
  -2   4  13      246.91      227.04      5.03 o
  -1   4  13      554.19      553.49      8.14 o
   0   4  13      240.66      255.77      4.10 o
   1   4  13      552.18      541.70      7.99 o
   2   4  13      244.85      225.16      4.45 o
   3   4  13      120.71      118.21      4.17 o
   4   4  13      253.44      224.61      5.48 o
   5   4  13       58.43       44.72      4.03 o
   6   4  13       29.35       31.50     10.82 o
   7   4  13       11.33        8.06      7.21 o
  -7   5  13       29.89       31.02      9.14 o
  -6   5  13       12.39       12.95      3.61 o
  -5   5  13       43.96       53.88      3.67 o
  -4   5  13       32.37       32.29      3.10 o
  -3   5  13       54.71       35.66      5.46 o
  -2   5  13       19.88       13.17      2.07 o
  -1   5  13      172.23      175.05      3.86 o
   0   5  13       15.39       26.24      1.98 o
   1   5  13      174.13      165.24      4.19 o
   2   5  13       19.63       14.82      1.98 o
   3   5  13       54.88       49.51      3.04 o
   4   5  13       32.36       31.32      2.73 o
   5   5  13       44.03       42.03      4.04 o
   6   5  13       12.29       12.14      3.39 o
   7   5  13       29.73       19.00      8.66 o
  -6   6  13       20.63       22.85      7.70 o
  -5   6  13        1.33        3.43      3.02 o
  -4   6  13       62.47       59.90      9.02 o
  -3   6  13       39.00       37.31      3.63 o
  -2   6  13      299.52      281.94      6.82 o
  -1   6  13      378.34      365.60      6.79 o
   0   6  13      596.14      590.94      7.05 o
   1   6  13      376.25      356.72      7.44 o
   2   6  13      299.61      293.36      5.57 o
   3   6  13       39.16       33.93      2.50 o
   4   6  13       62.98       52.45      3.36 o
   5   6  13        1.27        1.02      2.47 o
   6   6  13       20.39       31.23      4.20 o
  -6   7  13       30.31       22.27      4.21 o
  -5   7  13        1.37        6.97      3.85 o
  -4   7  13      122.00      118.72      5.58 o
  -3   7  13       94.40       95.85      5.17 o
  -2   7  13       22.42       23.41      3.19 o
  -1   7  13      253.25      265.40      5.31 o
   0   7  13      203.98      195.04      3.55 o
   1   7  13      253.73      249.77      5.24 o
   2   7  13       22.86       23.61      2.26 o
   3   7  13       93.56      105.51      3.77 o
   4   7  13      122.97      123.29      4.61 o
   5   7  13        1.51       -0.44      6.25 o
   6   7  13       30.46       28.06      4.18 o
  -6   8  13       18.72       19.37      8.06 o
  -5   8  13        5.70        3.13      3.85 o
  -4   8  13       18.27       10.82      4.09 o
  -3   8  13       37.77       33.72      3.56 o
  -2   8  13        9.50        8.78      2.80 o
  -1   8  13      116.35      135.73      4.42 o
   0   8  13       72.30       88.74      2.77 o
   1   8  13      117.23      132.19      4.11 o
   2   8  13        9.69        9.84      2.25 o
   3   8  13       38.42       36.38      2.89 o
   4   8  13       18.20       13.28      2.37 o
   5   8  13        5.69       10.55      3.35 o
   6   8  13       18.82       14.17      4.62 o
  -5   9  13        8.89        2.89      3.85 o
  -4   9  13       58.33       45.45      5.29 o
  -3   9  13       22.59       29.92      7.21 o
  -2   9  13       96.32      101.56      5.41 o
  -1   9  13      326.21      342.14      7.78 o
   0   9  13       29.65       27.26      2.36 o
   1   9  13      325.84      342.59      6.44 o
   2   9  13       96.02      100.94      4.97 o
   3   9  13       22.83       24.02      3.08 o
   4   9  13       58.61       55.80      3.97 o
   5   9  13        8.93        8.96      3.78 o
  -5  10  13       10.13        5.77      4.33 o
  -4  10  13        3.76        2.40      3.85 o
  -3  10  13       27.41       33.53      3.80 o
  -2  10  13      201.54      205.61     13.95 o
  -1  10  13       31.04       35.73      3.77 o
   0  10  13       45.49       35.01      2.78 o
   1  10  13       30.91       38.05      2.75 o
   2  10  13      201.88      201.72      6.69 o
   3  10  13       27.15       35.31      2.91 o
   4  10  13        3.91       -0.95      2.60 o
   5  10  13       10.23       17.48      3.57 o
  -4  11  13        7.75        5.77      4.09 o
  -3  11  13       10.12        4.09      4.33 o
  -2  11  13       85.94       83.19      5.31 o
  -1  11  13       80.01       76.78      4.24 o
   0  11  13      306.18      281.45      6.63 o
   1  11  13       79.69       78.72      3.65 o
   2  11  13       86.29       92.38      3.90 o
   3  11  13       10.08        9.30      2.67 o
   4  11  13        7.93        9.37      2.73 o
  -4  12  13       15.12        3.37      4.33 o
  -3  12  13       15.49        7.70      4.57 o
  -2  12  13        6.17        2.04      4.69 o
  -1  12  13       52.85       47.13      4.72 o
   0  12  13       71.52       75.66      3.93 o
   1  12  13       53.14       56.94      3.44 o
   2  12  13        6.01        2.93      2.83 o
   3  12  13       15.55       15.71      3.30 o
   4  12  13       15.26       12.03      3.02 o
  -3  13  13       46.57       43.53      6.25 o
  -2  13  13       22.04       20.44      5.53 o
  -1  13  13       50.23       50.97      4.96 o
   0  13  13        3.24        4.42      2.93 o
   1  13  13       50.16       48.54      3.82 o
   2  13  13       21.81       18.74      3.18 o
   3  13  13       46.86       45.63      3.92 o
  -1  14  13       67.41       62.77      7.45 o
   0  14  13        0.07       -2.94      2.94 o
   1  14  13       67.31       68.14      4.37 o
   0   0  14       85.22       65.46      6.08 o
   1   0  14      159.64      141.99      3.93 o
   2   0  14       63.65       58.82      3.15 o
   3   0  14        1.43       -1.52      1.81 o
   4   0  14      127.60      133.39      6.61 o
   5   0  14       33.30       42.32      7.70 o
   6   0  14       41.18       50.74      8.66 o
   7   0  14       57.16       64.21     10.58 o
  -7   1  14        5.39        6.01      6.97 o
  -6   1  14       35.12       30.29      4.62 o
  -5   1  14       27.82       22.88      4.04 o
  -4   1  14       19.32       15.29      2.81 o
  -3   1  14       41.97       39.58      3.06 o
  -2   1  14       47.13       49.08      3.41 o
  -1   1  14      659.13      656.04      8.79 o
   0   1  14     1243.37     1248.01     15.80 o
   1   1  14      660.41      661.72      8.02 o
   2   1  14       46.21       45.54      2.45 o
   3   1  14       41.11       38.30      2.65 o
   4   1  14       19.71       19.50      2.93 o
   5   1  14       27.21       18.52      6.73 o
   6   1  14       35.39       30.78      7.94 o
   7   1  14        5.34       -1.68      7.70 o
  -7   2  14        4.13        3.54      3.93 o
  -6   2  14        4.82        7.80      2.81 o
  -5   2  14       66.14       68.73      4.05 o
  -4   2  14       96.76       98.49      5.64 o
  -3   2  14       86.64       98.51      4.86 o
  -2   2  14      794.61      756.84     10.98 o
  -1   2  14       29.15       30.54      2.55 o
   0   2  14       93.54       90.81      3.09 o
   1   2  14       29.40       28.90      2.04 o
   2   2  14      798.26      761.07     11.09 o
   3   2  14       86.45       91.50      3.76 o
   4   2  14       98.66       99.61      4.48 o
   5   2  14       66.38       69.41      6.67 o
   6   2  14        4.71        6.17      3.64 o
   7   2  14        4.22       10.58      7.94 o
  -6   3  14       20.66       21.99      5.77 o
  -5   3  14       17.63       21.23      3.03 o
  -4   3  14      113.59      110.00      4.80 o
  -3   3  14      153.60      159.77      3.85 o
  -2   3  14      186.40      195.43      4.85 o
  -1   3  14     1145.88     1159.17     14.87 o
   0   3  14      231.60      237.92      4.69 o
   1   3  14     1146.87     1134.90     16.53 o
   2   3  14      185.42      185.73      4.98 o
   3   3  14      153.44      157.57      5.05 o
   4   3  14      113.73      105.60      3.93 o
   5   3  14       17.78       13.37      2.99 o
   6   3  14       20.67       27.16      4.85 o
  -6   4  14        6.82        6.08      3.42 o
  -5   4  14      103.74      101.72      7.14 o
  -4   4  14       83.00       69.48      3.99 o
  -3   4  14      223.89      226.77      4.46 o
  -2   4  14      126.31      113.80      3.52 o
  -1   4  14      197.05      193.81      5.27 o
   0   4  14     1429.76     1394.21     15.66 o
   1   4  14      197.15      188.35      5.13 o
   2   4  14      127.77      125.55      3.78 o
   3   4  14      225.25      234.66      5.65 o
   4   4  14       82.16       82.06      4.32 o
   5   4  14      103.56       99.67      7.39 o
   6   4  14        6.72       10.78      4.14 o
  -6   5  14       13.76       11.51      3.82 o
  -5   5  14       38.63       38.38      4.06 o
  -4   5  14       61.66       55.52      3.79 o
  -3   5  14      187.34      175.86     13.35 o
  -2   5  14        3.55        7.38      2.06 o
  -1   5  14      113.65      103.08      3.50 o
   0   5  14      267.59      279.28      5.65 o
   1   5  14      113.35      105.49      3.31 o
   2   5  14        3.61        4.72      1.86 o
   3   5  14      186.78      180.95      5.16 o
   4   5  14       62.09       61.41      3.46 o
   5   5  14       37.88       47.75      4.17 o
   6   5  14       13.83       18.18      3.70 o
  -6   6  14       17.58       15.67      4.33 o
  -5   6  14       32.60       26.35      4.00 o
  -4   6  14       20.92       22.26      3.46 o
  -3   6  14       34.05       28.24      3.52 o
  -2   6  14      115.83      104.97      4.36 o
  -1   6  14       10.02        7.96      2.16 o
   0   6  14       54.05       51.95      2.42 o
   1   6  14       10.56       10.31      1.87 o
   2   6  14      116.14      105.06      3.66 o
   3   6  14       34.21       30.53      2.49 o
   4   6  14       21.13       22.22      2.83 o
   5   6  14       32.29       31.17      3.94 o
   6   6  14       17.75       20.78      3.93 o
  -6   7  14       45.34       51.07      5.06 o
  -5   7  14       15.36        8.35      5.53 o
  -4   7  14        2.92        5.28      2.94 o
  -3   7  14       16.50       11.49      3.05 o
  -2   7  14       48.47       50.38      3.40 o
  -1   7  14      324.38      369.79     17.16 o
   0   7  14        1.65        1.30      1.43 o
   1   7  14      325.74      353.05      6.64 o
   2   7  14       48.96       57.59      2.98 o
   3   7  14       16.46       11.05      2.19 o
   4   7  14        2.99        2.87      2.03 o
   5   7  14       15.35        7.58      4.51 o
   6   7  14       45.62       55.17     11.78 o
  -5   8  14       20.28       28.38      5.05 o
  -4   8  14       50.37       50.26      5.77 o
  -3   8  14       14.01       19.55      3.39 o
  -2   8  14        5.56        6.25      2.89 o
  -1   8  14      254.41      257.44      6.68 o
   0   8  14        1.80        0.58      1.93 o
   1   8  14      253.47      257.47      8.46 o
   2   8  14        5.25        3.79      1.90 o
   3   8  14       13.71       12.63      2.27 o
   4   8  14       49.72       55.77      3.21 o
   5   8  14       20.27       29.34      3.57 o
  -5   9  14       21.45       14.91      4.81 o
  -4   9  14        0.94       -0.48      3.85 o
  -3   9  14       50.70       58.13     11.90 o
  -2   9  14        1.34        5.38      2.97 o
  -1   9  14        9.99        4.41      2.44 o
   0   9  14       14.79       13.32      2.37 o
   1   9  14        9.91        5.61      2.36 o
   2   9  14        1.42        0.30      2.00 o
   3   9  14       51.22       61.30      3.37 o
   4   9  14        0.98        2.81      2.19 o
   5   9  14       21.39       28.50      4.65 o
  -4  10  14        0.42       -3.61      3.61 o
  -3  10  14      146.07      134.98      6.53 o
  -2  10  14        9.24        1.42      2.97 o
  -1  10  14       59.85       74.98      4.13 o
   0  10  14       18.59       22.80      4.22 o
   1  10  14       60.29       76.54      5.47 o
   2  10  14        9.39        6.91      2.24 o
   3  10  14      145.67      130.27      6.67 o
   4  10  14        0.43       -1.36      2.77 o
  -4  11  14       10.10       10.34      4.81 o
  -3  11  14        1.58       -3.37      4.09 o
  -2  11  14       18.66       15.97      3.73 o
  -1  11  14       85.56       72.73      5.41 o
   0  11  14        0.09       -2.97      2.97 o
   1  11  14       85.99       75.57      4.67 o
   2  11  14       18.59       19.60      2.72 o
   3  11  14        1.49       -1.79      3.61 o
   4  11  14       10.22        7.88      2.83 o
  -3  12  14        8.63        5.77      4.57 o
  -2  12  14        3.46        0.36      3.23 o
  -1  12  14        1.63        2.90      3.97 o
   0  12  14       33.56       35.55      4.58 o
   1  12  14        1.67       -0.34      3.16 o
   2  12  14        3.33        3.42      2.62 o
   3  12  14        8.55        6.80      2.88 o
  -2  13  14        6.83        4.09      5.05 o
  -1  13  14        4.65       -5.05      5.05 o
   0  13  14       14.24       22.85      5.77 o
   1  13  14        4.52       -1.52      2.57 o
   2  13  14        6.89        4.63      2.90 o
   1   0  15       40.55       35.84      2.51 o
   2   0  15       63.77       62.27      3.27 o
   3   0  15        2.57        0.60      2.11 o
   4   0  15       73.55       64.43      6.12 o
   5   0  15        3.92        2.39      3.37 o
   6   0  15        0.13        4.09      3.68 o
  -6   1  15       23.62       21.79      4.62 o
  -5   1  15        2.63        0.55      4.09 o
  -4   1  15       37.61       33.33      3.46 o
  -3   1  15       42.55       45.82      2.90 o
  -2   1  15       98.04       96.83      3.93 o
  -1   1  15      224.21      241.09      7.11 o
   0   1  15      295.67      295.23      6.22 o
   1   1  15      222.17      224.14      4.89 o
   2   1  15       98.99      103.47      4.12 o
   3   1  15       42.05       35.59      2.81 o
   4   1  15       37.74       45.82      4.72 o
   5   1  15        2.64        8.18      6.25 o
   6   1  15       23.49       28.62      8.18 o
  -6   2  15       43.55       44.17      6.97 o
  -5   2  15        3.28        5.91      3.51 o
  -4   2  15       16.21       20.79      4.21 o
  -3   2  15        7.63        6.02      2.36 o
  -2   2  15       10.03        8.60      2.24 o
  -1   2  15       14.17       12.36      2.22 o
   0   2  15        1.24       -0.57      1.65 o
   1   2  15       14.32       12.80      1.72 o
   2   2  15        9.47        7.12      1.98 o
   3   2  15        7.46        5.66      2.50 o
   4   2  15       16.15        9.80      2.16 o
   5   2  15        3.24        1.24      2.82 o
   6   2  15       43.83       56.51      9.14 o
  -6   3  15       27.01       25.78      4.44 o
  -5   3  15       65.38       61.89      4.13 o
  -4   3  15      100.63      103.14      8.06 o
  -3   3  15      475.20      438.16     10.32 o
  -2   3  15       66.20       59.73      3.27 o
  -1   3  15      126.47      132.35      4.23 o
   0   3  15       90.53       87.99      3.35 o
   1   3  15      127.37      125.82      3.48 o
   2   3  15       67.49       59.89      2.91 o
   3   3  15      475.83      429.99      7.93 o
   4   3  15      101.64      104.50      4.04 o
   5   3  15       65.32       62.26      4.65 o
   6   3  15       27.04       24.59      5.17 o
  -6   4  15        3.90        4.73      4.81 o
  -5   4  15       23.21       25.92      3.37 o
  -4   4  15       90.20       90.98      8.26 o
  -3   4  15      112.42      107.70      3.51 o
  -2   4  15      290.66      277.45      5.84 o
  -1   4  15       25.78       25.39      2.35 o
   0   4  15       35.06       32.09      2.33 o
   1   4  15       25.39       25.94      2.04 o
   2   4  15      288.91      277.96      5.53 o
   3   4  15      110.88      105.68      4.89 o
   4   4  15       89.94       85.34      3.85 o
   5   4  15       23.48       28.18      3.69 o
   6   4  15        3.99       10.97      4.18 o
  -6   5  15        3.30       -0.38      7.21 o
  -5   5  15       36.67       32.67      7.42 o
  -4   5  15        4.65        0.86      2.53 o
  -3   5  15       19.03       17.93      2.95 o
  -2   5  15      106.33      102.64      4.00 o
  -1   5  15      186.78      191.04      4.70 o
   0   5  15        5.33        0.15      2.13 o
   1   5  15      185.66      178.81      4.47 o
   2   5  15      106.29       99.91      3.59 o
   3   5  15       19.45       18.31      2.28 o
   4   5  15        4.70        1.13      2.57 o
   5   5  15       36.40       29.82      3.95 o
   6   5  15        3.26       10.61      4.93 o
  -6   6  15        9.43       11.65      4.04 o
  -5   6  15       22.96       20.19      4.00 o
  -4   6  15       17.54       10.69      5.59 o
  -3   6  15       37.02       30.27      3.80 o
  -2   6  15        9.76        7.03      2.22 o
  -1   6  15       35.74       28.86      2.51 o
   0   6  15      259.15      259.87     10.17 o
   1   6  15       35.60       32.35      3.05 o
   2   6  15        9.93        7.67      1.92 o
   3   6  15       37.15       38.02      2.70 o
   4   6  15       17.54       14.25      2.58 o
   5   6  15       23.11       18.97      3.68 o
   6   6  15        9.54        4.72      5.05 o
  -5   7  15       17.39       19.37      8.06 o
  -4   7  15        6.29       10.64      6.49 o
  -3   7  15        5.52        4.34      2.94 o
  -2   7  15      110.80      125.54      7.65 o
  -1   7  15        7.09        8.73      2.22 o
   0   7  15       13.76        8.89      2.95 o
   1   7  15        6.93        8.14      2.73 o
   2   7  15      110.18      117.34      4.05 o
   3   7  15        5.42        2.04      1.97 o
   4   7  15        5.99        7.41      2.20 o
   5   7  15       17.42       18.94      4.35 o
  -5   8  15       10.29        8.23      3.90 o
  -4   8  15        3.42        6.01      4.33 o
  -3   8  15       57.23       52.09      4.48 o
  -2   8  15       45.07       50.46      4.48 o
  -1   8  15        5.02        3.42      2.40 o
   0   8  15      208.58      232.80      7.23 o
   1   8  15        5.01        1.75      2.03 o
   2   8  15       44.16       45.60      2.97 o
   3   8  15       56.96       55.57      3.23 o
   4   8  15        3.48        0.60      2.11 o
   5   8  15       10.37        8.65      2.65 o
  -4   9  15       29.73       17.80      5.05 o
  -3   9  15        4.72        5.31      4.57 o
  -2   9  15       34.89       33.70      4.04 o
  -1   9  15        8.25       10.08      3.39 o
   0   9  15      111.32      119.91      5.65 o
   1   9  15        8.06       11.87      3.22 o
   2   9  15       34.55       43.51      3.04 o
   3   9  15        4.64        5.22      2.31 o
   4   9  15       29.30       34.78      3.40 o
  -4  10  15        0.92       -0.72      4.09 o
  -3  10  15       62.05       59.24      6.25 o
  -2  10  15        9.68        8.94      3.46 o
  -1  10  15       49.73       48.24      4.66 o
   0  10  15        4.02        3.86      3.05 o
   1  10  15       50.07       53.63      5.28 o
   2  10  15        9.66       12.64      2.50 o
   3  10  15       62.72       63.80      4.02 o
   4  10  15        0.92        0.43      2.64 o
  -3  11  15       28.21       17.80      5.29 o
  -2  11  15       27.00       33.71      8.66 o
  -1  11  15       18.32       20.34      4.33 o
   0  11  15       21.93       26.19      4.33 o
   1  11  15       17.92       13.70      3.23 o
   2  11  15       26.99       29.68      3.33 o
   3  11  15       27.96       22.50      3.58 o
  -2  12  15       11.47       11.78      5.29 o
   0  12  15       37.91       45.93      6.97 o
   1  12  15        3.24       -0.08      2.97 o
   2  12  15       11.41       11.95      3.37 o
   0  13  15       32.70       36.07      6.73 o
   1  13  15        5.47        6.84      5.05 o
   0   0  16       62.17       69.37      6.25 o
   1   0  16       37.25       42.10      4.52 o
   2   0  16       22.80       25.19      2.70 o
   3   0  16        2.64        0.40      2.15 o
   4   0  16       18.33       17.58      3.29 o
   5   0  16        1.05        9.48      3.74 o
   6   0  16      134.86      131.54     12.02 o
  -6   1  16       50.56       55.00      5.84 o
  -5   1  16        0.74        2.11      3.56 o
  -4   1  16      116.20      107.05      5.25 o
  -3   1  16       14.28       10.28      2.33 o
  -2   1  16      226.70      222.50      5.62 o
  -1   1  16       45.52       38.44      3.09 o
   0   1  16        3.37        3.13      2.00 o
   1   1  16       44.96       43.06      3.13 o
   2   1  16      225.66      216.19      5.59 o
   3   1  16       14.70       11.55      2.51 o
   4   1  16      115.96      111.42      4.23 o
   5   1  16        0.79        2.65      6.01 o
   6   1  16       50.55       52.67      9.38 o
  -6   2  16       22.88       19.58      4.72 o
  -5   2  16        5.40       18.90      4.33 o
  -4   2  16       48.89       57.44      5.89 o
  -3   2  16       14.36       12.11      2.44 o
  -2   2  16        0.57        2.37      2.22 o
  -1   2  16      165.77      168.63      5.13 o
   0   2  16       21.80       21.90      2.45 o
   1   2  16      166.92      172.15      6.60 o
   2   2  16        0.56        1.33      1.56 o
   3   2  16       14.80       13.46      2.39 o
   4   2  16       48.11       47.84      3.05 o
   5   2  16        5.51        3.61      6.01 o
   6   2  16       22.69       19.72      7.94 o
  -6   3  16        3.27       -4.09      6.73 o
  -5   3  16        9.93       19.43      4.38 o
  -4   3  16        4.40        3.21      3.52 o
  -3   3  16       46.02       52.33      3.16 o
  -2   3  16       74.01       75.74      3.78 o
  -1   3  16       12.26       14.30      3.10 o
   0   3  16       72.75       79.80      4.72 o
   1   3  16       12.14       10.04      2.15 o
   2   3  16       74.63       76.95      4.02 o
   3   3  16       46.12       42.82      3.61 o
   4   3  16        4.38        3.09      2.53 o
   5   3  16        9.99       10.62      4.24 o
   6   3  16        3.33       -1.94      9.14 o
  -6   4  16        9.81        8.12      4.04 o
  -5   4  16       10.28        7.10      3.03 o
  -4   4  16       22.57       25.48      3.31 o
  -3   4  16       72.77       80.39      3.62 o
  -2   4  16        4.11        8.85      2.64 o
  -1   4  16      185.90      209.56      5.66 o
   0   4  16      111.44      123.55      4.89 o
   1   4  16      186.26      188.14      6.43 o
   2   4  16        3.94        6.72      2.12 o
   3   4  16       73.04       79.51      3.78 o
   4   4  16       22.78       21.96      2.79 o
   5   4  16       10.26        6.73      3.21 o
   6   4  16        9.65       10.19      4.49 o
  -5   5  16       17.63       18.90      4.23 o
  -4   5  16       20.54       21.51      3.48 o
  -3   5  16        5.67        2.96      2.15 o
  -2   5  16       19.14       23.00      2.47 o
  -1   5  16       11.25        8.10      2.67 o
   0   5  16       42.99       42.17      3.26 o
   1   5  16       11.11        6.68      2.96 o
   2   5  16       18.96       22.76      2.37 o
   3   5  16        5.46        2.90      1.97 o
   4   5  16       20.23       27.15      3.00 o
   5   5  16       17.98       19.02      3.63 o
  -5   6  16        3.88        4.15      5.29 o
  -4   6  16        0.14       -1.42      2.56 o
  -3   6  16       99.68       93.21      5.47 o
  -2   6  16       37.23       35.67      2.91 o
  -1   6  16       51.26       43.25      3.31 o
   0   6  16        6.77        7.60      3.04 o
   1   6  16       52.34       50.90      4.13 o
   2   6  16       37.55       38.06      2.77 o
   3   6  16      100.01       87.71      3.68 o
   4   6  16        0.16        2.21      2.12 o
   5   6  16        3.80       -3.20      3.20 o
  -5   7  16       20.85       27.31     11.30 o
  -4   7  16       14.71       14.74      3.23 o
  -3   7  16        0.16       -1.32      3.01 o
  -2   7  16       26.19       27.65      3.25 o
  -1   7  16       48.30       50.37      4.45 o
   0   7  16       81.27       90.08      5.02 o
   1   7  16       48.10       44.33      4.10 o
   2   7  16       26.37       30.71      2.69 o
   3   7  16        0.14       -1.80      1.87 o
   4   7  16       14.79        9.64      2.60 o
   5   7  16       21.07       18.52      3.63 o
  -4   8  16        3.45       -4.09      4.09 o
  -3   8  16        7.97       11.54      3.61 o
  -2   8  16       14.16       14.71      3.63 o
  -1   8  16       23.83       20.14      6.05 o
   0   8  16        0.64        0.62      2.88 o
   1   8  16       23.61       14.00      3.40 o
   2   8  16       13.84       12.37      2.39 o
   3   8  16        8.10       10.36      2.43 o
   4   8  16        3.64        5.49      2.54 o
  -4   9  16       27.87       31.98      6.01 o
  -3   9  16        1.72       -2.53      6.85 o
  -2   9  16       37.21       37.52      4.41 o
  -1   9  16        2.37       -0.05      3.25 o
   0   9  16        4.58        6.31      3.20 o
   1   9  16        2.39       -0.82      2.88 o
   2   9  16       37.58       36.09      3.26 o
   3   9  16        1.69       -2.42      2.42 o
   4   9  16       27.75       26.03      3.35 o
  -3  10  16       13.81       17.93      4.09 o
  -2  10  16       26.98       25.00      4.25 o
  -1  10  16        0.20        2.40      4.81 o
   0  10  16       10.75       11.89      5.07 o
   1  10  16        0.23       -3.78      3.78 o
   2  10  16       26.90       27.93      6.85 o
   3  10  16       14.00        9.18      3.02 o
  -3  11  16       10.72        8.18      5.29 o
  -2  11  16       17.52        8.18      5.29 o
   0  11  16       11.82        9.38      5.29 o
   1  11  16        3.14        7.28      4.36 o
   2  11  16       17.64       18.28      3.41 o
   3  11  16       10.90       11.54      5.77 o
   0  12  16       23.12       17.56      6.01 o
   1  12  16        8.89        6.12      4.62 o
   1   0  17        0.03       -1.18      2.26 o
   2   0  17      187.69      177.81      7.69 o
   3   0  17        3.11        0.58      2.74 o
   4   0  17      141.80      145.12      6.11 o
   5   0  17        1.11        4.71      5.65 o
  -5   1  17       13.67       12.93      5.77 o
  -4   1  17        8.03        6.01      3.58 o
  -3   1  17       19.92       27.28      2.87 o
  -2   1  17       46.29       47.20      4.78 o
  -1   1  17       12.02        8.07      2.54 o
   0   1  17       81.78       95.47      3.76 o
   1   1  17       12.14       12.80      2.69 o
   2   1  17       46.38       47.15      3.47 o
   3   1  17       20.00       24.92      2.85 o
   4   1  17        8.03       11.15      2.46 o
   5   1  17       13.51       11.54      7.21 o
  -5   2  17        7.36        9.30      4.10 o
  -4   2  17       56.37       53.03      5.34 o
  -3   2  17       13.34       15.90      2.55 o
  -2   2  17       96.44      111.33      5.18 o
  -1   2  17       39.87       42.33      3.78 o
   0   2  17        2.81        3.55      2.14 o
   1   2  17       39.92       45.38      3.36 o
   2   2  17       96.21       96.67      4.26 o
   3   2  17       13.41       15.33      2.70 o
   4   2  17       56.50       51.86      3.76 o
   5   2  17        7.52        9.86      6.73 o
  -5   3  17        4.36        1.88      6.01 o
  -4   3  17       44.65       49.07      5.17 o
  -3   3  17       65.55       69.00      4.55 o
  -2   3  17      122.61      126.15      5.41 o
  -1   3  17       10.47       15.39      2.84 o
   0   3  17       20.14       29.27      3.00 o
   1   3  17       10.42       12.63      3.06 o
   2   3  17      122.34      123.37      4.81 o
   3   3  17       64.54       63.79      4.82 o
   4   3  17       44.24       44.04      5.39 o
   5   3  17        4.19        5.99      3.31 o
  -5   4  17       14.76       16.32      3.62 o
  -4   4  17       35.16       30.70      4.84 o
  -3   4  17       55.63       49.91      4.11 o
  -2   4  17       68.49       81.29      6.69 o
  -1   4  17        9.17        9.53      5.36 o
   0   4  17       82.63       86.90      4.17 o
   1   4  17        9.18        8.25      2.60 o
   2   4  17       69.15       84.30      4.71 o
   3   4  17       55.71       58.15      3.17 o
   4   4  17       35.86       34.60      3.16 o
   5   4  17       14.93       14.27      3.54 o
  -5   5  17        4.11        9.23      4.27 o
  -4   5  17        0.84       -0.56      2.76 o
  -3   5  17       32.96       39.19      5.34 o
  -2   5  17       22.27       30.29      3.56 o
  -1   5  17       18.23       13.42      3.29 o
   0   5  17      247.62      285.99      6.92 o
   1   5  17       18.17       16.08      3.35 o
   2   5  17       22.34       28.28      3.69 o
   3   5  17       32.92       30.36      3.59 o
   4   5  17        0.84       -2.18      2.30 o
   5   5  17        4.11        5.43      4.00 o
  -5   6  17        2.21       -0.30      3.74 o
  -4   6  17       28.34       39.82      4.01 o
  -3   6  17        6.10        4.94      2.89 o
  -2   6  17       21.54       26.93      2.95 o
  -1   6  17       49.90       50.10      4.92 o
   0   6  17      132.30      138.34      5.23 o
   1   6  17       50.29       51.80      4.31 o
   2   6  17       21.70       21.99      3.62 o
   3   6  17        5.99        4.20      2.11 o
   4   6  17       28.20       38.54      3.42 o
   5   6  17        2.30        2.88      5.17 o
  -4   7  17       10.55       11.55      5.16 o
  -3   7  17       37.05       38.53     15.03 o
  -2   7  17       15.54       20.63      3.23 o
  -1   7  17       78.37       67.07      5.53 o
   0   7  17        0.71        1.28      3.07 o
   1   7  17       78.27       74.27      4.86 o
   2   7  17       15.51       12.34      3.45 o
   3   7  17       37.49       35.04      3.02 o
   4   7  17       10.58       10.05      3.16 o
  -4   8  17        3.91        6.72      4.10 o
  -3   8  17       11.04       18.29      4.07 o
  -2   8  17       25.72       27.28      4.06 o
  -1   8  17       49.45       55.58      5.24 o
   0   8  17        3.19        1.19      3.09 o
   1   8  17       49.10       56.37      5.25 o
   2   8  17       25.86       20.99      4.62 o
   3   8  17       10.92        6.95      2.54 o
   4   8  17        3.83       -0.18      2.61 o
  -3   9  17       31.18       31.02      6.01 o
  -2   9  17        5.51        2.83      3.13 o
  -1   9  17        5.83        7.45      5.29 o
   0   9  17       22.45       26.50      4.26 o
   1   9  17        5.87        5.99      4.81 o
   2   9  17        5.71        0.14      3.99 o
   3   9  17       30.90       27.53      5.66 o
  -3  10  17        4.12       -4.81      4.81 o
  -2  10  17       26.47       30.19     11.42 o
   0  10  17        4.70       12.51      5.53 o
   1  10  17        7.18        7.43      5.05 o
   2  10  17       26.83       23.26      4.84 o
   3  10  17        4.05        1.44      5.77 o
   0  11  17        2.05        4.81      5.29 o
   1  11  17       14.46       14.86      5.02 o
   0   0  18      575.25      611.09     17.24 o
   1   0  18        0.26        1.77      2.48 o
   2   0  18       64.46       77.32      4.08 o
   3   0  18       16.86       18.32      3.23 o
   4   0  18        9.30        9.48      4.16 o
   5   0  18        1.81        8.90      7.21 o
  -5   1  18       15.93       20.44      7.70 o
  -4   1  18       44.29       51.89      6.01 o
  -3   1  18        8.27        8.95      2.95 o
  -2   1  18       13.99       12.28      4.20 o
  -1   1  18        3.31       -1.70      2.44 o
   0   1  18       74.57       78.86      4.30 o
   1   1  18        3.43        2.71      2.54 o
   2   1  18       14.17       12.60      2.84 o
   3   1  18        8.15        7.18      2.96 o
   4   1  18       44.20       47.27      3.71 o
   5   1  18       16.01        9.86      7.45 o
  -5   2  18       15.71       25.25      8.18 o
  -4   2  18        4.88       11.45      4.14 o
  -3   2  18       32.80       35.62      5.90 o
  -2   2  18       56.43       57.78      4.35 o
  -1   2  18       34.11       35.57      3.06 o
   0   2  18       15.43       16.34      3.00 o
   1   2  18       33.82       33.64      3.29 o
   2   2  18       56.19       61.83      3.81 o
   3   2  18       32.24       35.93      3.78 o
   4   2  18        4.85        3.00      2.85 o
   5   2  18       15.42       26.69      7.94 o
  -5   3  18        7.32       12.51      7.21 o
  -4   3  18        1.74        4.58      3.93 o
  -3   3  18       23.41       19.51      3.19 o
  -2   3  18        9.06        6.08      3.00 o
  -1   3  18       25.81       32.15      3.10 o
   0   3  18       14.49       18.28      3.78 o
   1   3  18       25.07       33.57      3.33 o
   2   3  18        9.08        9.14      2.69 o
   3   3  18       23.49       21.20      3.41 o
   4   3  18        1.79        1.41      2.55 o
   5   3  18        7.25       20.44      7.70 o
  -5   4  18        9.50        9.62      7.45 o
  -4   4  18        5.35        3.07      3.87 o
  -3   4  18       35.83       40.88      4.27 o
  -2   4  18        8.62       12.14      3.13 o
  -1   4  18       58.10       54.86      3.96 o
   0   4  18       34.76       56.21      3.84 o
   1   4  18       57.70       55.79      4.69 o
   2   4  18        8.61       17.62      4.34 o
   3   4  18       35.31       25.85      3.79 o
   4   4  18        5.33        2.86      2.41 o
   5   4  18        9.39        7.40      4.54 o
  -4   5  18       36.18       70.94      9.38 o
  -3   5  18       19.99       15.94      4.81 o
  -2   5  18       30.46       36.60      3.93 o
  -1   5  18        1.47        0.87      2.97 o
   0   5  18       86.18       96.69      6.32 o
   1   5  18        1.48        2.86      2.57 o
   2   5  18       30.71       42.34      4.25 o
   3   5  18       19.93       17.32      3.51 o
   4   5  18       36.14       49.68      3.73 o
  -4   6  18        7.46        5.39      5.53 o
  -3   6  18        0.85       -1.80      3.48 o
  -2   6  18       23.74       27.79      5.41 o
  -1   6  18        6.77        4.56      5.41 o
   0   6  18       36.84       60.99      4.04 o
   1   6  18        6.71        9.78      3.38 o
   2   6  18       23.41       32.85      4.57 o
   3   6  18        0.90        0.51      3.90 o
   4   6  18        7.50        3.69      2.59 o
  -4   7  18        6.39        8.39      5.05 o
  -3   7  18        5.30        3.61      5.53 o
  -2   7  18        2.53        3.76      3.10 o
  -1   7  18       15.13       17.22      7.70 o
   0   7  18       17.97       19.05      3.37 o
   1   7  18       14.83       22.83      5.22 o
   2   7  18        2.49        6.31      4.81 o
   3   7  18        5.29        6.56      4.14 o
   4   7  18        6.37       12.46      3.19 o
  -3   8  18       17.79       23.81      6.25 o
  -2   8  18        0.63       -1.94      3.63 o
  -1   8  18       12.12        6.97      5.05 o
   0   8  18        5.90        6.26      3.38 o
   1   8  18       12.32       13.21      4.79 o
   2   8  18        0.62       -3.78      7.45 o
   3   8  18       17.54       15.08      4.58 o
  -2   9  18        0.08       -3.97      3.97 o
   0   9  18        1.14        0.90      4.36 o
   1   9  18       16.84       15.11      4.91 o
   2   9  18        0.08       -4.10      4.10 o
   1  10  18        3.04        1.59      4.49 o
   1   0  19        2.18        2.30      2.69 o
   2   0  19        3.36        2.46      3.71 o
   3   0  19       57.36       68.83      5.60 o
  -3   1  19        1.53        5.85      3.27 o
  -2   1  19      117.00      122.80      5.04 o
  -1   1  19       56.03       58.29      3.95 o
   0   1  19       64.61       66.60      4.92 o
   1   1  19       56.39       59.66      3.99 o
   2   1  19      116.63      123.37      5.01 o
   3   1  19        1.56       -1.08      3.73 o
   4   1  19       10.54       13.23      6.49 o
  -3   2  19      104.33      114.00      7.03 o
  -2   2  19        3.47        3.72      3.00 o
  -1   2  19        2.92        5.67      2.58 o
   0   2  19        0.10        1.29      3.18 o
   1   2  19        2.80        4.84      2.78 o
   2   2  19        3.44        2.93      2.71 o
   3   2  19      104.51      100.01      5.26 o
   4   2  19        2.84        1.74      3.51 o
  -3   3  19       13.37       12.02      5.05 o
  -2   3  19        4.85        2.42      3.09 o
  -1   3  19       24.68       21.99      3.42 o
   0   3  19       19.58       15.27      3.07 o
   1   3  19       24.58       24.14      3.26 o
   2   3  19        4.75        2.09      2.70 o
   3   3  19       13.71        7.29      3.47 o
   4   3  19       24.06       25.73      5.53 o
  -3   4  19       78.46       82.73      6.73 o
  -2   4  19        6.54       -0.04      3.09 o
  -1   4  19        7.06        4.36      2.92 o
   0   4  19       54.70       55.32      4.20 o
   1   4  19        7.31        5.86      2.87 o
   2   4  19        6.50        4.68      2.84 o
   3   4  19       79.13       76.06      5.94 o
   4   4  19       21.21       15.39      4.38 o
  -3   5  19       10.03        8.18      4.33 o
  -2   5  19       46.29       59.71      4.53 o
  -1   5  19        0.51       -1.63      4.45 o
   0   5  19        0.19       -2.57      2.57 o
   1   5  19        0.52       -2.63      2.63 o
   2   5  19       46.05       55.16      5.58 o
   3   5  19        9.97        5.73      4.16 o
   4   5  19       16.77       10.67      4.38 o
  -2   6  19       26.71       30.06      6.97 o
  -1   6  19       11.39       17.07      6.25 o
   0   6  19       61.50       66.66      4.99 o
   1   6  19       11.34       11.58      3.63 o
   2   6  19       26.91       31.79      5.13 o
   3   6  19       16.27       21.16      4.84 o
  -2   7  19        5.40        1.44      5.77 o
  -1   7  19       31.85       37.76      7.21 o
   0   7  19       13.25       17.14     11.18 o
   1   7  19       32.02       32.62      6.73 o
   2   7  19        5.57        9.21      5.41 o
   3   7  19        5.63        7.27      4.41 o
  -2   8  19        0.88        0.00      5.77 o
   0   8  19        3.49       -3.50      6.01 o
   1   8  19        2.50        3.02      4.62 o
   2   8  19        0.92        1.10      4.51 o
   0   9  19       13.25       10.58      8.42 o
   1   9  19        3.18        2.50      4.74 o
   0   0  20       40.38       37.47      5.54 o
   1   0  20       64.41       79.19      4.54 o
   2   0  20       39.92       45.90      4.39 o
   3   0  20        4.33        4.29      4.07 o
  -3   1  20        6.06        7.90      4.07 o
  -2   1  20        6.15        3.69      3.49 o
  -1   1  20       29.76       34.60      3.58 o
   0   1  20       40.54       50.77      5.46 o
   1   1  20       29.64       36.19      3.68 o
   2   1  20        6.27        4.49      3.47 o
   3   1  20        6.04        8.26      4.17 o
   4   1  20       13.39       10.58      4.33 o
  -3   2  20       26.99       27.90      5.77 o
  -2   2  20       29.77       25.46      4.03 o
  -1   2  20       50.66       50.33      4.26 o
   0   2  20       12.79        9.65      3.57 o
   1   2  20       50.92       54.83      4.13 o
   2   2  20       29.82       33.34      4.19 o
   3   2  20       27.16       23.99      4.90 o
  -3   3  20        3.73        8.66      5.29 o
  -2   3  20        7.48        7.77      3.74 o
  -1   3  20       48.89       46.66      4.92 o
   0   3  20       41.05       46.53      6.25 o
   1   3  20       49.31       52.58      4.68 o
   2   3  20        7.27        3.01      7.09 o
   3   3  20        3.74        0.81      4.24 o
  -3   4  20       17.43       27.90      5.53 o
  -2   4  20       44.99       38.58      5.07 o
  -1   4  20       22.73       32.31      4.59 o
   0   4  20       11.66        5.53      6.61 o
   1   4  20       23.04       26.40      5.17 o
   2   4  20       44.59       54.98      5.86 o
   3   4  20       17.50       24.53      4.84 o
  -2   5  20       16.73       24.53      6.97 o
  -1   5  20       21.32       32.35      9.62 o
   0   5  20       25.22       20.18      5.20 o
   1   5  20       21.28       28.76      5.34 o
   2   5  20       16.74        8.88      4.75 o
   3   5  20      115.08      112.14      8.42 o
  -2   6  20       30.45       44.01      7.45 o
  -1   6  20      134.60      163.77     12.26 o
   0   6  20       33.44       35.35      9.38 o
   1   6  20      134.44      149.12      8.41 o
   2   6  20       30.36       33.91      6.85 o
  -2   7  20       26.11       32.47      6.97 o
  -1   7  20       11.46       12.26      6.49 o
   0   7  20        5.40       -7.21      7.70 o
   1   7  20       11.37       12.20      5.31 o
   2   7  20       26.34       40.39      5.77 o
   0   8  20       22.69       17.07      8.66 o
   1   0  21        1.70       -6.97      6.97 o
   2   0  21        6.13        7.58      6.49 o
   3   0  21       41.80       55.37      5.78 o
  -3   1  21        9.15        4.26      7.21 o
  -2   1  21        5.57        1.19      4.58 o
  -1   1  21       48.42       77.24      7.82 o
   0   1  21        1.00        1.39      9.62 o
   1   1  21       48.05       57.20      6.73 o
   2   1  21        5.57       12.26      4.76 o
   3   1  21        9.26        5.68      4.66 o
  -3   2  21        7.27        6.25      5.53 o
  -2   2  21       37.94       51.43      5.82 o
  -1   2  21       35.27       36.83      6.57 o
   0   2  21      166.60      194.69     10.20 o
   1   2  21       35.36       48.01      5.92 o
   2   2  21       38.08       37.05      8.90 o
   3   2  21        7.23       -4.24      4.24 o
  -2   3  21       40.64       55.48      6.02 o
  -1   3  21       41.69       51.66      6.81 o
   0   3  21       27.96       37.76      9.38 o
   1   3  21       41.75       49.15     10.58 o
   2   3  21       40.98       62.09      7.45 o
  -2   4  21        0.86       -3.37      6.01 o
  -1   4  21        5.94        3.40      6.61 o
   0   4  21        0.19       -4.81      7.70 o
   1   4  21        5.86       10.54      6.37 o
   2   4  21        0.82       -2.60      4.58 o
  -1   5  21      263.63      284.49     15.15 o
   0   5  21       15.58       25.49      9.14 o
   1   5  21      263.47      293.17     11.11 o
   0   6  21        0.00       -0.24      8.18 o
   0   0  22        4.33       -0.96      8.42 o
   1   0  22       42.78       34.53      6.70 o
  -1   1  22       14.97        9.62      5.85 o
   0   1  22       27.80       24.88      6.53 o
   1   1  22       14.86        0.48      7.45 o
  -1   2  22       16.57       11.84      5.92 o
   0   2  22        0.09        6.24      6.03 o
   1   2  22       16.63       22.36      8.66 o
   0   3  22        3.67        3.59      5.94 o
 
